# Supplementary material for: Shared sequence characteristics identified in non-canonical rearrangements of HSV-1 genomes
Source: J Virol. 2023 Nov 22;97(12):e00955-23. doi: 10.1128/jvi.00955-23 (PMC10734421; doi:10.1128/jvi.00955-23)
Supplement: Table S2 — Sequencing info. [file jvi.00955-23-s0002.xlsx]

## Sheet: NGS-statistics
passage-cell line.batch	Total Reads	HSV1 % Aligned	human % Aligned	HSV1 Aligned	Human & HSV1 Unaligned%	Human & HSV1 Unaligned
p1-HeLa1.3	6078265	0.2856	0.6816	1.73595e+06	0.0328	199367
p10-HeLa1.3	9672003	0.176	0.7227	1.70227e+06	0.1013	979774
p12-HeLa1.5	6355736	0.9426	0.0245	5.99092e+06	0.0329	210213
p13-HeLa1.3	17767835	0.1227	0.8258	2.18011e+06	0.0515	915044
p14-HeLa1.5	6187494	0.4444	0.5227	2.74972e+06	0.0329	204223
p15-HeLa1.5	22772979	0.1911	0.6581	4.35192e+06	0.1508	3.43976e+06
p16-HeLa1.2	20810005	0.1671	0.3822	3.47735e+06	0.4507	9.40144e+06
p17-HeLa1.5	16828512	0.0617	0.6479	1.03832e+06	0.2904	4.89694e+06
p18-HeLa1.2	17676749	0.199	0.7662	3.51767e+06	0.0348	617095
p19-HeLa1.1	10552113	0.3442	0.6295	3.63204e+06	0.0263	277521
p19-HeLa1-we.1	7640260	0.3398	0.6387	2.59616e+06	0.0215	164266
p20-HeLa1.2	15833133	0.5006	0.4545	7.92607e+06	0.0449	715108
p21-HeLa1.5	1506943	0.5038	0.4597	759198	0.0365	55177.8
p21-HeLa1.6	8826829	0.5042	0.4645	4.45049e+06	0.0313	276280
p4-HeLa1.3	8213569	0.6222	0.3559	5.11048e+06	0.0219	179877
p7-HeLa1.3	11260576	0.7542	0.2246	8.49273e+06	0.0212	238724
p1-HeLa2.3	6455429	0.2305	0.7397	1.48798e+06	0.0298	192372
p10-HeLa2.3	7741473	0.198	0.6866	1.53281e+06	0.1154	893366
p12-HeLa2.5	847951	0.7659	0.2003	649446	0.0338	28851.9
p12-HeLa2.6	5100810	0.7878	0.1846	4.01842e+06	0.0276	140782
p13-HeLa2.3	10124597	0.0895	0.8487	906151	0.0618	625700
p13-HeLa2.4	72781622	0.0648	0.8552	4.71625e+06	0.08	5.82253e+06
p14-HeLa2.5	5220998	0.3216	0.6445	1.67907e+06	0.0339	177388
p14-HeLa2.6	10782432	0.2626	0.7084	2.83147e+06	0.029	312691
p15-HeLa2.5	17195232	0.2182	0.7498	3.752e+06	0.032	550795
p16-HeLa2.2	24127660	0.1188	0.3816	2.86637e+06	0.4996	1.20877e+07
p17-HeLa2.5	24710974	0.0737	0.8336	1.8212e+06	0.0927	2.29262e+06
p18-HeLa2.2	23511651	0.5936	0.3734	1.39565e+07	0.033	778010
p19-HeLa2.1	7672390	0.3997	0.5733	3.06665e+06	0.027	207155
p20-HeLa2.2	24274752	0.4914	0.4687	1.19286e+07	0.0399	972983
p21-HeLa2.5	17323327	0.5285	0.4222	9.15538e+06	0.0493	856307
p4-HeLa2.3	3681864	0.6539	0.3253	2.40757e+06	0.0208	76582.8
p7-HeLa2.3	7039862	0.3975	0.574	2.79835e+06	0.0285	200636
p1-HFF1.3	9609958	0.9371	0.0419	9.00549e+06	0.021	201809
p10-HFF1.3	10710154	0.2705	0.2226	2.8971e+06	0.5069	5.42898e+06
p12-HFF1.5	8622563	0.9054	0.0592	7.80687e+06	0.0354	307120
p13-HFF1.3	7968243	0.1628	0.2052	1.29723e+06	0.632	5.03593e+06
p14-HFF1.5	102337	0.7258	0.2326	74276.2	0.0416	4282.43
p14-HFF1.6	8280222	0.7261	0.2361	6.01227e+06	0.0378	312992
p15-HFF1.5	16974259	0.4332	0.5273	7.35325e+06	0.0395	671907
p16-HFF1.2	24867752	0.108	0.1611	2.68572e+06	0.7309	1.82209e+07
p17-HFF1.5	17353784	0.2491	0.2818	4.32283e+06	0.4691	8.16526e+06
p18-HFF1.2	21375759	0.5453	0.4091	1.16562e+07	0.0456	979990
p19-HFF1.1	14491326	0.2302	0.7284	3.3359e+06	0.0414	599941
p20-HFF1.2	25353940	0.5106	0.4399	1.29457e+07	0.0495	1.26335e+06
p21-HFF1.5	7655834	0.9258	0.046	7.08777e+06	0.0282	215895
p4-HFF1.3	6385912	0.4444	0.523	2.8379e+06	0.0326	208181
p7-HFF1.3	10311881	0.1297	0.0582	1.33745e+06	0.8121	8.37428e+06
p1-HFF2.3	8908671	0.9319	0.0419	8.30199e+06	0.0262	233407
p10-HFF2.3	7794120	0.288	0.2605	2.24471e+06	0.4515	3.51905e+06
p12-HFF2.5	22145446	0.9327	0.019	2.06551e+07	0.0483	1.07516e+06
p13-HFF2.3	10388645	0.0469	0.0703	487227	0.8828	9.1711e+06
p13-HFF2.4	70059688	0.0426	0.0621	2.98454e+06	0.8953	6.27244e+07
p14-HFF2.5	53652	0.8022	0.1215	43039.6	0.0763	4114.94
p14-HFF2.6	6475930	0.8105	0.1153	5.24874e+06	0.0742	480514
p15-HFF2.5	17452001	0.4434	0.4566	7.73822e+06	0.1	1.75038e+06
p16-HFF2.2	14812777	0.324	0.1764	4.79934e+06	0.4996	7.46122e+06
p17-HFF2.5	18221842	0.3244	0.197	5.91117e+06	0.4786	8.74751e+06
p18-HFF2.2	18669811	0.52	0.4371	9.7083e+06	0.0429	805492
p19-HFF2.1	23545593	0.1456	0.8173	3.42824e+06	0.0371	873542
p19-HFF2-we.1	7520019	0.2445	0.7151	1.83864e+06	0.0404	303809
p20-HFF2.2	24776238	0.5755	0.3749	1.42587e+07	0.0496	1.23572e+06
p21-HFF2.5	36401091	0.9705	0.0037	3.53273e+07	0.0258	941954
p4-HFF2.3	6677871	0.4405	0.5232	2.9416e+06	0.0363	242407
p7-HFF2.3	8748294	0.0667	0.0532	583511	0.8801	7.69937e+06
p7-HFF2.4	49084871	0.0618	0.0875	3.03345e+06	0.8507	4.17565e+07
p1-U2OS1.3	182099	0.4357	0.4692	79340.5	0.0951	17317.6
p1-U2OS1.4	63467	0.3624	0.5022	23000.4	0.1354	8593.43
p10-U2OS1.3	8034549	0.1096	0.5329	880587	0.3575	2.87235e+06
p10-U2OS1.4	70535566	0.0575	0.5326	4.0558e+06	0.4099	2.89125e+07
p12-U2OS1.5	8580361	0.9105	0.0618	7.81242e+06	0.0277	238512
p13-U2OS1.3	8574202	0.0876	0.448	751100	0.4644	3.98186e+06
p13-U2OS1.4	82136643	0.0531	0.5268	4.36146e+06	0.4201	3.45056e+07
p14-U2OS1.5	11955692	0.965	0.0117	1.15372e+07	0.0233	279850
p15-U2OS1.5	19309622	0.397	0.5678	7.66592e+06	0.0352	680811
p16-U2OS1.2	16364231	0.1395	0.5807	2.28281e+06	0.2798	4.59906e+06
p17-U2OS1.5	21691446	0.5368	0.3442	1.1644e+07	0.119	2.58648e+06
p18-U2OS1.2	22654460	0.6958	0.2616	1.5763e+07	0.0426	970818
p19-U2OS1.1	12480004	0.0475	0.8244	592800	0.1281	1.59869e+06
p19-U2OS1.4	73949639	0.0443	0.7965	3.27597e+06	0.1592	1.17728e+07
p20-U2OS1.2	18840436	0.7333	0.2188	1.38157e+07	0.0479	911214
p21-U2OS1.5	323605	0.9711	0.0029	314253	0.026	8452.03
p21-U2OS1.6	7175087	0.9736	0.003	6.98566e+06	0.0234	167897
p4-U2OS1.3	14840213	0.3749	0.5943	5.5636e+06	0.0308	457079
p7-U2OS1.3	6953435	0.1219	0.4883	847624	0.3898	2.71045e+06
p7-U2OS1.4	56467242	0.1249	0.4626	7.05276e+06	0.4125	2.32927e+07
p1-U2OS2.3	7708212	0.6031	0.3527	4.64882e+06	0.0442	340703
p10-U2OS2.3	9394321	0.1334	0.4866	1.2532e+06	0.38	3.56984e+06
p12-U2OS2.5	2344597	0.8322	0.1278	1.95117e+06	0.04	94236.2
p12-U2OS2.6	11957092	0.8097	0.1518	9.68166e+06	0.0385	460348
p13-U2OS2.3	9169066	0.1754	0.434	1.60825e+06	0.3906	3.58144e+06
p13-U2OS2.6	12068233	0.1725	0.4399	2.08177e+06	0.3876	4.67765e+06
p14-U2OS2.5	11310625	0.4291	0.5393	4.85339e+06	0.0316	357691
p15-U2OS2.5	16070982	0.4722	0.4992	7.58872e+06	0.0286	460267
p16-U2OS2.2	19137034	0.1295	0.4906	2.47825e+06	0.3799	7.31658e+06
p17-U2OS2.5	5503756	0.5417	0.3312	2.98138e+06	0.1271	700892
p17-U2OS2.6	14390800	0.5422	0.3363	7.80269e+06	0.1215	1.74848e+06
p18-U2OS2.2	23130539	0.8822	0.0849	2.04058e+07	0.0329	764719
p19-U2OS2.1	7955813	0.2852	0.6616	2.269e+06	0.0532	423249
P19-U2OS2.6	10812598	0.2819	0.6604	3.04807e+06	0.0577	623887
p20-U2OS2.2	14168894	0.7208	0.2192	1.02129e+07	0.06	988121
p21-U2OS2.5	16155694	0.9533	0.0233	1.54012e+07	0.0234	379640
p4-U2OS2.3	3250203	0.7903	0.1912	2.56864e+06	0.0185	60128.8
p4-U2OS2.6	12783658	0.7816	0.1935	9.99171e+06	0.0249	318313
p7-U2OS2.3	4854578	0.1781	0.2325	864600	0.5894	2.86129e+06
p7-U2OS2.4	58450090	0.1462	0.3733	8.5454e+06	0.4805	2.80853e+07
p0.1	16605491	0.2635	0.358	4.37555e+06	0.3785	6.28518e+06
