# Supplementary material for: Shared sequence characteristics identified in non-canonical rearrangements of HSV-1 genomes
Source: J Virol. 2023 Nov 22;97(12):e00955-23. doi: 10.1128/jvi.00955-23 (PMC10734421; doi:10.1128/jvi.00955-23)
Supplement: Table S3 — Comparison of NCRs from different NGS libraries and sequencing batches of the same samples. [file jvi.00955-23-s0003.xlsx]

## Sheet: BioRepsReproducability
	ViReMa output			Post processing ViReMa
	Total NCR reads Lib1 batch1	Total NCR reads Lib2 batch2	R correlation	Total NCR reads Lib1 batch1	Total NCR reads Lib2 batch2	UniqueNCRs Lib1 batch1	UniqueNCRs Lib1 batch2	Lib1 batch1 Correlation	Lib2 batch2 Correlation
p13-hela2	2509	27972	0.95	521	3153	49	126	0.974294	0.977211
p7-hff2	927	10655	0.48	313	1237	85	156	0.963068	0.953441
p13-hff2	2078	9317	0.95	1111	3499	116	214	0.994678	0.994504
p7-u2os1	579	22003	0.89	181	3419	25	127	0.999409	0.997594
p10-u2os1	2160	32346	0.89	552	5822	36	96	0.999296	0.999095
p13-u2os1	3963	32869	0.77	1025	7371	126	233	0.995479	0.994267
p19-u2os1	3094	24430	0.66	1453	7581	130	179	0.940381	0.940774
p7-u2os2	439	14068	0.29	63	1293	20	124	0.581228	0.512804
