# Supplementary material for: Shared sequence characteristics identified in non-canonical rearrangements of HSV-1 genomes
Source: J Virol. 2023 Nov 22;97(12):e00955-23. doi: 10.1128/jvi.00955-23 (PMC10734421; doi:10.1128/jvi.00955-23)
Supplement: Table S4 — Total NCRs detected from viral undiluted passaging experiments. [file jvi.00955-23-s0004.xlsx]

## Sheet: NCRs Table Per Sample
Sample	NCR start	NCR end	#NCRs supporting Reads	#NCRs supporting Reads (Normalized)	# aligned Start reads	# aligned End reads	Homology Length	RevCS Length
HeLa1	51	127974	9	3.76757	353	6238	8	14
HeLa2	51	127974	1	0.17786	377	16412	8	14
HFF1	51	127974	14	4.81663	102	10468	8	14
HFF2	51	127974	4	0.998486	107	12507	8	14
U2OS1	51	127974	10	1.62569	717	30635	8	14
U2OS2	51	127974	7	0.83639	623	9791	8	14
HeLa1	62	127951	94	18.3668	29	640	12	14
HeLa2	62	127951	89	20.1178	25	546	12	14
HFF1	62	127951	131	13.6766	86	3512	12	14
HFF2	62	127951	178	11.7171	255	3976	12	14
U2OS1	62	127951	163	9.67555	126	16585	12	14
U2OS2	62	127951	374	26.7474	66	1515	12	14
HeLa2	337	121970	1	0.214231	555	13485	6
HFF1	337	121970	107	15.9184	1027	16725	6
HFF2	337	121970	248	29.3605	357	5500	6
U2OS1	337	121970	15	1.44228	2154	5715	6
HeLa1	384	127451	46	11.5847	1027	600	15	10
HeLa2	384	127451	44	9.83067	585	623	15	10
HFF1	384	127451	60	14.7053	3680	1940	15	10
HFF2	384	127451	60	8.20548	12961	2478	15	10
p0	384	127451	3	0.685629	1720	867	15	10
U2OS1	384	127451	31	4.15158	5058	1396	15	10
U2OS2	384	127451	45	5.25168	2037	1039	15	10
HFF1	393	127965	1	0.352373	4002	5905	8	14
HFF2	393	127965	122	13.9134	2067	4284	8	14
HFF1	397	120419	2	0.300291	2755	8960	6
HFF2	397	120419	41	5.08923	2111	3438	6
HFF1	397	124324	68	8.78191	6261	22204	6
HFF2	399	126367	72	9.09219	2125	10039	6	9
HeLa1	467	127535	21	5.34031	6065	5883	12	14
HeLa2	467	127535	23	4.20415	4637	4024	12	14
HFF1	467	127535	22	3.86606	5916	5386	12	14
HFF2	467	127535	34	4.00573	6089	11652	12	14
p0	467	127535	1	0.228543	2077	1966	12	14
U2OS1	467	127535	13	1.76099	3488	2995	12	14
U2OS2	467	127535	15	2.33696	2678	2541	12	14
HFF2	495	122685	47	4.35585	16058	73575	5	10
HeLa1	515	127582	34	12.7454	657	940	15	9
HeLa2	515	127582	39	10.0986	2456	3221	15	9
HFF1	515	127582	44	8.8685	2190	3604	15	9
HFF2	515	127582	58	8.0323	2922	12365	15	9
p0	515	127582	3	0.685629	1011	1663	15	9
U2OS1	515	127582	24	3.34811	1939	4451	15	9
U2OS2	515	127582	25	2.73797	2074	4506	15	9
HFF1	534	120260	215	31.9993	2851	5096
HFF2	534	120260	597	56.7386	1199	3900
U2OS2	534	120260	3	0.128574	2449	15872
HFF1	618	126344	2	1.54175	518	5589	6	9
HFF2	618	126344	73	12.2702	777	9839	6	9
HFF2	647	124439	52	3.81359	1910	90690	5	10
HFF1	762	122948	66	8.23595	670	21321
HFF2	949	125374	57	7.27513	55	61254	5	11
HFF2	999	125069	93	7.95428	245	49105	7
HFF2	1101	126096	59	5.05681	22320	94218	6
HFF2	1234	124276	25	1.47763	38198	22755	7
HeLa1	1288	126671	45	12.3815	2656	2644	20	14
HeLa2	1288	126671	46	11.2574	2280	2237	20	14
HFF1	1288	126671	46	7.93152	12175	11840	20	14
HFF2	1288	126671	86	12.7055	5706	5916	20	14
p0	1288	126671	3	0.685629	4552	4779	20	14
U2OS1	1288	126671	34	3.62509	5823	6270	20	14
U2OS2	1288	126671	35	3.97924	7118	7541	20	14
HFF2	1299	122300	36	2.92057	42670	35842		11
HFF1	1327	125244	5	1.29269	4209	13005
HFF2	1327	125244	43	6.43289	5856	21192
HeLa1	1369	126591	24	7.75732	21534	21801	9	14
HeLa2	1369	126591	9	4.55782	2346	2318	9	14
HFF1	1369	126591	14	3.5476	6727	6345	9	14
HFF2	1369	126591	4	1.06009	10987	11341	9	14
U2OS1	1369	126591	2	0.260527	3441	3228	9	14
U2OS2	1369	126591	9	1.74706	6627	6522	9	14
HFF1	1393	120371	1	0.128092	21567	13589	6	9
HFF2	1393	120371	35	4.3501	41096	34768	6	9
HeLa1	1472	126543	16	3.27687	6858	6814	6	14
HeLa2	1472	126543	7	1.84083	2251	2198	6	14
HFF1	1472	126543	22	3.70602	4707	5310	6	14
HFF2	1472	126543	9	1.44482	29029	35251	6	14
U2OS1	1472	126543	11	1.21462	2266	2775	6	14
U2OS2	1472	126543	12	1.30926	1244	1366	6	14
HFF2	1490	124335	42	4.6861	23539	58299	6	14
HeLa1	1509	126377	2	0.35887	11843	36682	10
HeLa2	1509	126377	2	0.193057	29506	103490	10
HFF1	1509	126377	14	4.33388	10725	33884	10
HFF2	1509	126377	5	1.37428	5394	17668	10
U2OS1	1509	126377	9	1.82489	2527	7292	10
U2OS2	1509	126377	8	0.965023	924	2072	10
HeLa1	1595	126368	162	27.4631	36535	37518	8	14
HeLa2	1595	126368	104	15.8591	3449	3460	8	14
HFF1	1595	126368	156	25.4842	10154	10139	8	14
HFF2	1595	126368	106	15.0046	9677	9925	8	14
p0	1595	126368	1	0.228543	9718	9837	8	14
U2OS1	1595	126368	68	5.95269	12184	12995	8	14
U2OS2	1595	126368	38	5.17172	19150	19626	8	14
HFF1	1598	120248	213	27.9742	32496	8145		11
HFF2	1598	120248	2	0.32489	75917	20412		11
HFF2	1601	120500	35	3.83205	22637	4751	6
HFF1	1601	125123	48	9.52291	9941	11612
HFF2	1601	125123	159	19.308	9481	8337
U2OS2	1601	125123	3	0.19286	17693	23376
HFF2	1612	127580	95	10.8497	81290	16824	7	9
HFF1	1637	127363	5	3.24779	5964	519	6	9
HFF2	1637	127363	71	11.6631	9938	742	6	9
HeLa1	1690	1786	79	11.8341	44522	50443	18
HeLa2	1690	1786	45	7.19325	26643	30308	18
HFF1	1690	1786	73	9.08554	11034	12346	18
HFF2	1690	1786	67	6.74784	10342	11161	18
p0	1690	1786	1	0.228543	10870	12218	18
U2OS1	1690	1786	40	3.89628	8062	8031	18
U2OS2	1690	1786	23	2.66739	11928	12402	18
HFF2	1740	120611	52	3.97929	94707	25223	5
HFF1	1801	120670	10	3.7983	44510	9389	5
HFF2	1801	120670	27	2.64339	104720	22830	5
U2OS2	1801	120670	1	0.0642868	33086	9157	5
HFF1	1830	122496	1	0.0857912	56341	23203	6
HFF2	1830	122496	35	3.52798	10518	4600	6
HFF1	1831	124702	47	4.43914	44240	3080	5
HFF2	1831	124702	33	3.16962	10490	579	5
HFF2	1835	122458	45	4.82946	103375	34073	5
HeLa1	1867	126128	27	4.31343	46727	48876	8	14
HeLa2	1867	126128	20	4.18317	7654	8156	8	14
HFF1	1867	126128	12	1.14095	41787	43591	8	14
HFF2	1867	126128	12	1.38309	96951	100046	8	14
p0	1867	126128	1	0.228543	11933	12143	8	14
U2OS1	1867	126128	10	0.832204	20145	20970	8	14
U2OS2	1867	126128	11	1.25298	11869	11912	8	14
HFF2	1882	126877	32	1.96551	96262	22232	6
U2OS2	1882	126877	1	0.0859636	23125	5117	6
HeLa1	1900	126052	32	4.80464	7405	7431	8	14
HeLa2	1900	126052	33	6.42642	29653	29419	8	14
HFF1	1900	126052	36	4.51752	23330	22729	8	14
HFF2	1900	126052	29	2.93062	10060	10156	8	14
p0	1900	126052	2	0.457086	12790	12618	8	14
U2OS1	1900	126052	11	1.01397	30662	30352	8	14
U2OS2	1900	126052	11	1.48289	12895	12776	8	14
HeLa1	1921	126073	61	8.10807	48730	49201	8	14
HeLa2	1921	126073	37	7.26841	4383	4352	8	14
HFF1	1921	126073	50	5.31561	43501	43516	8	14
HFF2	1921	126073	11	1.17224	98084	98008	8	14
U2OS1	1921	126073	15	1.5291	30609	30369	8	14
U2OS2	1921	126073	11	1.50679	12905	12596	8	14
HFF2	1985	122344	65	3.94027	84903	43302
HFF1	2089	122585	1	0.352373	9671	6943	7
HFF2	2089	122585	50	4.87356	78673	52546	7
HeLa1	2325	2451	18	8.11251	7314	39135	14
HeLa2	2325	2451	8	1.74356	20018	93760	14
HFF1	2325	2451	19	6.27005	11451	60000	14
HFF2	2325	2451	4	1.10291	4114	30618	14
U2OS1	2325	2451	14	1.89487	5663	31521	14
U2OS2	2325	2451	8	0.841804	14948	86106	14
HeLa1	2375	2417	24	7.38667	9247	15372
HeLa2	2375	2417	27	7.52708	8134	10811
HFF1	2375	2417	23	2.73392	81324	116472
HFF2	2375	2417	20	2.16135	153327	215730
U2OS1	2375	2417	12	1.59151	11072	18157
U2OS2	2375	2417	26	3.14412	21970	35100
HFF1	2418	122499	39	5.97329	29860	5671	6	9
HFF2	2418	122499	50	5.48254	217349	44473	6	9
U2OS1	2418	122499	1	0.128001	38754	9490	6	9
U2OS2	2418	122499	3	0.19286	80470	26770	6	9
HFF2	2558	126537	43	5.84288	449192	33918	5
U2OS1	2558	126537	2	0.253152	184657	3592	5
HeLa1	2570	2669	21	9.59879	50777	42848	11	11
HeLa2	2570	2669	6	1.31138	536515	459043	11	11
HFF1	2570	2669	22	7.56899	72334	59399	11	11
HFF2	2570	2669	18	5.24042	381934	336117	11	11
U2OS1	2570	2669	22	3.21402	60463	56379	11	11
U2OS2	2570	2669	25	2.83381	84426	60305	11	11
HFF2	2574	121990	52	4.26502	378092	43307
U2OS2	2574	121990	5	0.19286	146834	35082
HeLa1	2582	2747	22	7.45976	36855	16154	18	10
HeLa2	2582	2747	10	3.50628	28989	14714	18	10
HFF1	2582	2747	28	7.68197	62566	25331	18	10
HFF2	2582	2747	16	2.79554	387519	227145	18	10
p0	2582	2747	1	0.228543	61749	27134	18	10
U2OS1	2582	2747	6	0.96557	45190	19531	18	10
U2OS2	2582	2747	18	2.11406	84943	32571	18	10
HFF2	2606	127031	45	5.68674	379357	1577	5	11
HFF1	2617	122397	67	9.11195	226932	16461	5
HFF2	2617	122397	40	4.41056	51604	5067	5
HFF1	2623	120538	753	115.398	52175	2655
HFF2	2623	120538	11	1.68111	42367	2584
U2OS1	2623	120538	1	0.17974	91529	4838
U2OS2	2623	120538	1	0.215108	73632	4390
HFF2	2632	127972	227	23.059	388932	49009	5
HFF2	2648	121099	153	16.6586	38580	2967	5
HFF2	2672	121871	77	5.55934	337618	653	5
HeLa1	2707	125222	18	7.06214	18574	14272	10	14
HeLa2	2707	125222	19	6.09812	11938	9712	10	14
HFF1	2707	125222	12	3.02852	29228	22600	10	14
HFF2	2707	125222	13	2.83983	43754	35599	10	14
U2OS1	2707	125222	15	1.94172	23332	18292	10	14
U2OS2	2707	125222	18	2.21313	39496	30132	10	14
HFF1	2733	124333	2	0.345173	26108	7326	5	10
HFF2	2733	124333	137	12.3169	21388	5511	5	10
HFF1	2857	126379	29	6.43392	11742	9752
HFF2	2857	126379	111	13.4771	8256	9637
U2OS2	2857	126379	2	0.128574	23227	17735
HFF2	2912	126982	61	7.67032	4388	19	7
HFF2	3119	125241	61	5.16303	11994	223803	6
HFF1	3129	120198	57	10.0378	3343	1076	5	11
HFF2	3129	120198	26	3.58194	1983	830	5	11
U2OS2	3129	120198	1	0.0642868	10359	4334	5	11
HFF1	3167	126376	113	17.6427	3684	9830	6
HeLa1	3203	124776	95	27.0266	1179	1224	8	14
HeLa2	3203	124776	109	30.5121	985	929	8	14
HFF1	3203	124776	102	24.8102	4772	4720	8	14
HFF2	3203	124776	126	18.2658	6070	6113	8	14
p0	3203	124776	3	0.685629	2312	2354	8	14
U2OS1	3203	124776	48	5.64465	2688	2524	8	14
U2OS2	3203	124776	66	9.36275	2362	2519	8	14
HFF1	3276	126150	74	9.98663	3964	44347	5
HFF2	3276	126150	71	7.64576	762	10267	5
U2OS1	3276	126150	1	0.17974	1553	15320	5
HeLa1	3516	124447	164	33.4696	4942	5356	7	14
HeLa2	3516	124447	128	43.0609	4095	4199	7	14
HFF1	3516	124447	77	16.2329	26368	26875	7	14
HFF2	3516	124447	106	20.6571	21027	20679	7	14
p0	3516	124447	5	1.14271	11932	12608	7	14
U2OS1	3516	124447	57	17.4487	337	330	7	14
U2OS2	3516	124447	77	14.3778	12913	13406	7	14
HeLa1	3524	124455	34	8.08526	4970	4957	7	14
HeLa2	3524	124455	29	12.5864	4151	3960	7	14
HFF1	3524	124455	18	5.08138	26470	26361	7	14
HFF2	3524	124455	23	5.35212	8653	8771	7	14
p0	3524	124455	1	0.228543	11919	11940	7	14
U2OS1	3524	124455	14	2.16925	8606	8914	7	14
U2OS2	3524	124455	16	3.28549	12976	12592	7	14
HeLa1	3533	124410	29	5.15381	5196	4891	10	14
HeLa2	3533	124410	20	4.39371	30008	28846	10	14
HFF1	3533	124410	29	4.5555	26734	25667	10	14
HFF2	3533	124410	38	4.52025	20317	18926	10	14
p0	3533	124410	2	0.457086	12236	11526	10	14
U2OS1	3533	124410	16	1.48858	8644	8250	10	14
U2OS2	3533	124410	13	1.46011	13528	12745	10	14
HFF1	3641	125244	1	0.345173	7236	24853	6
HFF2	3641	125244	118	11.0276	5453	21192	6
HFF2	3643	126491	88	6.7072	5385	4294	6	14
HFF1	3691	125198	1	0.0857912	10637	89309
HFF2	3691	125198	24	1.42884	2015	14129
HeLa1	4861	123093	37	8.96029	3516	3466	11	14
HeLa2	4861	123093	21	6.65374	3476	3679	11	14
HFF1	4861	123093	17	3.49474	12654	14327	11	14
HFF2	4861	123093	26	5.2702	2628	2981	11	14
U2OS1	4861	123093	15	1.78	2442	2623	11	14
U2OS2	4861	123093	15	2.32381	3591	4327	11	14
HeLa1	4874	122988	18	7.80078	4551	6696	11	14
HeLa2	4874	122988	2	0.429005	46794	60976	11	14
HFF1	4874	122988	2	0.68809	4146	5261	11	14
U2OS2	4874	122988	3	0.31881	7743	7791	11	14
HFF2	4972	121238	122	12.2529	45712	17978	6	14
HeLa1	4976	122962	38	9.17932	2385	2772	14	14
HeLa2	4976	122962	26	5.82824	5103	6022	14	14
HFF1	4976	122962	12	2.49978	5010	5936	14	14
HFF2	4976	122962	26	4.9193	4237	5013	14	14
p0	4976	122962	1	0.228543	6089	6988	14	14
U2OS1	4976	122962	14	1.14767	2000	2435	14	14
U2OS2	4976	122962	13	1.94779	6208	7383	14	14
HFF1	5234	120985	17	4.55959	31349	2112
HFF2	5234	120985	50	5.94263	7055	1052
U2OS2	5234	120985	2	0.128574	29289	8399
HeLa1	5272	122522	96	25.9846	3997	3210	12	9
HeLa2	5272	122522	72	27.8781	3694	2545	12	9
HFF1	5272	122522	46	8.90083	24465	14990	12	9
HFF2	5272	122522	53	6.70245	6883	4761	12	9
p0	5272	122522	2	0.457086	9470	6532	12	9
U2OS1	5272	122522	41	4.19346	15275	9688	12	9
U2OS2	5272	122522	53	7.5566	10589	6765	12	9
HeLa1	5290	122539	145	42.0654	3691	3376	12
HeLa2	5290	122539	92	26.9325	3436	2765	12
HFF1	5290	122539	29	4.70312	21883	16190	12
HFF2	5290	122539	17	2.26645	72661	47291	12
U2OS1	5290	122539	25	2.30132	6079	4603	12
U2OS2	5290	122539	70	7.28563	9757	7391	12
HFF1	5294	126110	12	1.37442	27740	41573	7
HFF2	5294	126110	28	1.79969	6433	9409	7
HeLa1	5319	123032	18	5.44011	35617	22201	11	11
HeLa2	5319	123032	12	2.92891	3310	1944	11	11
HFF1	5319	123032	17	3.26782	17686	11279	11	11
HFF2	5319	123032	3	0.627544	11589	5618	11	11
U2OS1	5319	123032	13	1.68997	5756	2754	11	11
U2OS2	5319	123032	18	1.92687	18781	10362	11	11
HFF1	5393	125892	4	0.634243	9946	13367	7
HFF2	5393	125892	58	3.87896	54708	77275	7
HeLa1	5444	122694	102	26.8126	3126	3894	12
HeLa2	5444	122694	106	40.7987	2687	3610	12
HFF1	5444	122694	41	8.73208	15612	24508	12
HFF2	5444	122694	66	6.86785	47522	78093	12
p0	5444	122694	3	0.685629	6811	9316	12
U2OS1	5444	122694	72	9.3639	3771	5631	12
U2OS2	5444	122694	62	8.7085	7238	10548	12
HFF2	5516	126142	42	6.25396	2972	10386	5
HFF1	5581	125364	68	5.41864	6588	68558	5
HFF2	5581	125364	25	2.18702	40533	434134	5
HFF2	5634	125996	55	4.37958	42871	86046	5
HFF1	5638	126072	25	3.10898	17318	43334	5
HFF2	5638	126072	29	3.86399	6606	10136	5
U2OS1	5638	126072	1	0.126576	18620	17370	5
HFF2	5718	127890	94	9.98602	17110	5256	5
HeLa1	5729	5858	78	18.4422	1141	437
HeLa2	5729	5858	93	15.9016	951	405
HFF1	5729	5858	56	7.82852	5657	2356
HFF2	5729	5858	85	9.19206	5270	1692
U2OS1	5729	5858	47	5.01788	2168	939
U2OS2	5729	5858	45	5.1186	2864	1138
HFF1	5751	120458	1	0.352373	1157	3812	6
HFF2	5751	120458	38	3.85557	4804	28692	6
HFF2	5988	125407	50	4.26356	6327	45417
U2OS2	5988	125407	4	0.128574	34454	146171
HFF1	6006	127642	61	7.93482	16728	1085	7
HFF2	6006	127642	96	11.4752	5510	362	7
U2OS1	6006	127642	14	1.63271	5757	2229	7
HFF2	6107	125309	166	14.3503	145	37018	5
U2OS1	6107	125309	2	0.35948	345	74272	5
HFF1	6142	125240	12	1.43578	241	112643	5	10
HFF2	6142	125240	31	3.36183	546	224991	5	10
HFF1	6263	120427	62	10.5358	5380	3453	5
HFF2	6263	120427	4	0.421718	13991	28615	5
U2OS2	6263	120427	1	0.0642868	16722	17433	5
HFF1	6280	125993	15	2.62659	5662	11176	8
HFF2	6280	125993	62	6.49785	14985	84923	8
HFF1	6727	125229	76	12.1429	6058	24767
HFF2	6727	125229	5	1.03987	3706	21237
HFF2	6739	123005	203	19.4424	17974	45527	6	14
HFF2	6879	125333	132	12.7085	3080	40041	5
HFF1	6991	122742	18	2.723	2142	31510	5
HFF2	6991	122742	88	9.19883	977	7017	5
U2OS2	6991	122742	2	0.128574	8508	28526	5
HeLa1	7088	7144	24	5.63482	1613	1527	9	10
HeLa2	7088	7144	30	4.02893	2509	4089	9	10
HFF1	7088	7144	13	2.50412	3896	5326	9	10
HFF2	7088	7144	16	1.72989	3360	5074	9	10
p0	7088	7144	2	0.457086	1454	2168	9	10
U2OS1	7088	7144	13	1.63343	5416	9416	9	10
U2OS2	7088	7144	9	0.874617	2399	3922	9	10
HeLa1	7112	120867	60	16.3643	837	839	10	14
HeLa2	7112	120867	30	15.5087	638	657	10	14
HFF1	7112	120867	17	3.25239	4706	4603	10	14
HFF2	7112	120867	25	6.38082	3637	3256	10	14
U2OS1	7112	120867	19	2.76722	687	734	10	14
U2OS2	7112	120867	16	3.34905	2355	2307	10	14
HFF1	7258	125877	47	4.0815	8181	27353	5
HeLa1	7440	125358	1	0.287575	8882	270584
HFF1	7440	125358	140	17.1634	2659	65115
HFF2	7440	125358	2	0.484838	5630	89937
HFF1	7676	124499	24	5.01503	6342	15811	5
HFF2	7676	124499	52	7.48627	5125	10649	5
U2OS2	7676	124499	1	0.0642868	16597	42605	5
HFF1	7686	125076	70	10.5219	6258	7259	5
HFF1	7716	127445	193	25.1155	5277	2836
HFF2	7716	127445	605	53.7645	4058	1127
U2OS2	7716	127445	3	0.128574	15485	2317
HFF1	7730	126383	199	19.7774	7731	33264		11
HFF2	7730	126383	2	0.552951	7389	18586		11
HeLa1	7747	120208	29	10.8105	6857	3225	6	14
HeLa2	7747	120208	6	1.48517	2714	1369	6	14
HFF1	7747	120208	11	3.12199	5744	2767	6	14
HFF2	7747	120208	5	0.997175	3171	1335	6	14
p0	7747	120208	1	0.228543	3741	1530	6	14
U2OS1	7747	120208	7	0.853962	2681	1141	6	14
U2OS2	7747	120208	10	2.37881	4099	1846	6	14
HeLa1	8162	126383	23	3.14337	12	35838	7
HeLa2	8162	126383	2	0.298063	15	21555	7
HFF1	8162	126383	86	13.3511	27	9856	7
HFF2	8162	126383	94	9.01076	10	9678	7
U2OS2	8162	126383	1	0.0642868	71	17626	7
HFF1	9283	145541	22	3.22164	6464	27611	5
HFF1	9475	144742	44	11.0737	14572	13380	7
HFF2	9475	144742	30	3.22338	82228	132201	7
HeLa1	9648	145635	55	11.87	25634	116261	5
HeLa1	9664	126133	1	0.166919	25464	49577	5
HFF1	9664	126133	121	30.3755	53835	23625	5
HFF2	9664	126133	116	22.7323	10766	10041	5
U2OS2	9664	126133	18	1.60963	25362	12014	5
HFF2	9704	126266	62	7.04389	8542	10939	5
U2OS1	9704	126266	1	0.17974	19407	14717	5
HFF2	9767	126379	37	4.00068	51393	77017	7
HeLa2	9846	145593	55	10.769	8636	61640	5	12
HeLa1	11214	145040	1	0.166919	18132	16213	6
HeLa2	11214	145040	10	2.67696	12941	12641	6
HFF1	11214	145040	5	1.00094	21737	82714	6
HFF2	11214	145040	4	0.643091	54281	236781	6
U2OS1	11214	145040	46	5.70209	5216	76885	6
U2OS2	11214	145040	27	2.84113	18795	103822	6
HFF1	11502	120821	25	8.88538	19664	5250
HFF2	11502	120821	36	7.50058	4578	1451
U2OS1	11502	120821	3	0.53922	9546	3252
U2OS2	11502	120821	11	0.707154	16155	7787
HFF1	11675	127585	2	0.154491	21612	12082	7
HFF2	11675	127585	41	3.17688	44181	16672	7
HeLa2	11796	146788	241	25.0625	9617	75133	5
HeLa1	11822	145682	7789	1876	1826	25828
HeLa2	11822	145682	100	49.8589	1646	22720
HFF2	11822	145682	463	56.0699	4937	51078
p0	11822	145682	27	5.48503	8548	19912
U2OS1	11822	145682	1315	137.78	4484	156112
U2OS2	11822	145682	62	7.022	15243	599927
HFF1	11838	126315	50	6.54043	15878	40663	5
HFF1	11934	125646	6	0.394367	8132	8621	5
HFF2	11934	125646	139	8.53291	14339	14809	5
HFF1	12025	145595	32	4.58448	18634	169636	6	12
HFF1	12051	145256	60	8.55286	6315	23173
HeLa1	12062	146335	8	2.01544	9539	27366
HeLa2	12062	146335	4499	730.78	12990	37540
HFF1	12062	146335	4	0.633979	18565	57830
HFF1	12097	145011	98	7.6542	6451	23513	5
HFF2	12097	145011	1131	59.3026	6155	19697	5
U2OS1	12097	145011	54	4.43127	15171	63516	5
U2OS2	12097	145011	12	1.16314	4392	31113	5
HeLa1	12114	145558	1512	364.061	2676	13462
HeLa2	12114	145558	10	5.98079	2378	12139
p0	12114	145558	3	0.685629	13194	9410
HeLa2	12209	145234	32	3.81594	14600	15915	5
HeLa2	12257	121197	2	0.714708	8025	733	5	9
HFF1	12257	121197	60	12.19	28840	2199	5	9
HFF2	12257	121197	4	0.358263	16885	1475	5	9
HFF2	12257	146648	80	7.90385	67861	470093	5
HeLa1	12273	121876	1	0.117748	24863	1064	5
HFF1	12273	121876	431	50.0144	6328	523	5
HFF2	12273	121876	52	4.57586	5977	218	5
U2OS1	12273	121876	1	0.17974	14143	616	5
U2OS2	12273	121876	3	0.0642868	26630	920	5
HFF1	12314	126144	34	5.28412	30683	24609	6
HFF2	12314	126144	10	2.35964	61388	102894	6
HFF1	12332	125984	2	0.704747	7364	8759	6
HFF2	12332	125984	254	24.604	66438	81592	6
U2OS2	12332	125984	3	0.19286	33730	29628	6
HFF1	12359	144162	260	27.83	7086	12930	5
HFF2	12359	144162	17	0.601852	68367	93559	5
HFF1	12430	121456	174	14.8775	9262	1004	5	9
HFF2	12455	127203	73	8.69871	74979	1722	7
HeLa2	12501	146012	595	84.5541	19246	66562	5	9
HeLa2	12518	146786	150	19.0199	18666	75514
HeLa2	12574	145901	84	6.77679	17526	88755	5
HeLa1	12598	145464	1	0.19195	21204	1038	6
HeLa2	12598	145464	1261	186.595	16590	4866	6
HeLa1	12605	146212	195	25.4317	3149	18764	5
HeLa2	12605	146212	5	1.41402	2864	19474	5
HFF1	12616	127584	121	17.0459	27451	6356	5
HFF1	12616	127980	75	6.56605	27451	17818	5
HFF2	12616	127980	106	5.50393	67991	53519	5
HeLa1	12616	146836	97	21.6621	2908	20761
HeLa2	12616	146836	2	1.30479	2739	19591
HFF2	12658	120776	20	1.38387	58437	18576
HFF1	12720	126933	35	5.2171	5575	712	5
HFF2	12720	126933	140	14.4259	52548	6312	5
HeLa2	12776	145919	706	53.1551	12680	78228	5
HFF1	12776	145919	24	1.42893	17441	118675	5
U2OS1	12776	145919	9	0.845536	12523	36378	5
HeLa2	12809	146006	29	3.57876	13534	63851	5
HFF1	12868	143804	151	16.2666	6281	15892	6
HFF2	12868	143804	1456	91.7758	6074	13150	6
HeLa2	12879	120081	3	1.07206	6747	1318
HFF1	12879	120081	57	10.5675	28046	2946
HFF2	12879	120081	69	9.21587	49051	5186
U2OS2	12879	120081	6	0.385721	20781	8047
HFF1	12973	127422	47	9.1682	6055	2816	5
HFF2	12973	127422	3	0.414098	8000	2673	5
HeLa1	13034	146104	7	1.34365	14619	16077	5
HeLa2	13034	146104	3435	507.525	10749	60434	5
HFF2	13034	146104	8	0.504244	28749	292111	5
HFF1	13068	121607	80	13.3091	5463	2335	5
HeLa1	13084	127561	2	0.235496	18472	9486
HFF1	13084	127561	44	10.4027	16984	6713
HFF2	13084	127561	45	4.39426	42692	17521
U2OS1	13084	127561	2	0.35948	11368	4695
HFF2	13104	145841	104	10.7903	3953	45913
HFF1	13145	127543	17	8.01521	12223	7274		12
HFF2	13145	127543	145	17.1959	31274	18646		12
HeLa1	13172	114983	10	1.17748	13149	27230	5
HeLa2	13172	114983	4	0.678516	5875	16192	5
HFF1	13172	114983	74	15.4437	3387	6045	5
HFF2	13172	114983	92	13.2981	3215	5098	5
U2OS1	13172	114983	5	0.898699	7431	15378	5
HFF1	13268	127333	227	25.3118	9424	696	6	9
HFF2	13268	127333	116	8.77127	2677	343	6	9
U2OS2	13268	127333	3	0.128574	9491	825	6	9
HFF2	13294	121238	61	6.67847	2596	2997	5
HeLa1	13363	145251	287	68.7816	9318	19748	6
HeLa2	13363	145251	4	2.60958	1400	6266	6
p0	13363	145251	1	0.228543	5782	5436	6
HFF1	13384	143728	67	12.0529	10663	48242	6
HFF1	13390	143734	82	14.3707	10463	48045	6
HFF1	13499	127375	65	3.90913	12332	1663	5
HFF2	13499	127375	64	3.01396	4325	845	5
HFF2	13518	126150	118	9.20071	34060	103233	6
HFF2	13657	126275	35	2.6644	38306	98285
HeLa1	13668	60967	335	49.2499	1719	711	5
HFF1	13668	60967	182	17.0796	3780	2398	5
HFF2	13668	60967	162	10.4856	3763	1955	5
p0	13668	60967	1	0.228543	7737	5012	5
HeLa1	13713	146044	1	0.19195	13981	16611	5
HeLa2	13713	146044	548	49.3834	8765	63406	5
HFF1	13715	144421	51	8.1732	3754	15964	5	9
HFF2	13715	144421	31	2.33963	36672	106124	5	9
HFF1	13811	121307	3	1.26436	16415	5604	6
HFF2	13811	121307	37	3.13385	42443	29248	6
HeLa2	13868	146108	231	31.8452	10705	58341	5
HeLa1	13873	146689	192	27.8832	1665	24909
HFF2	13879	127580	50	4.86496	40007	16824
HeLa2	13879	146172	23	2.36181	35334	186830	6
HeLa2	13979	145841	206	29.1383	12371	87800	5
HFF1	13979	145841	1	0.0772456	24072	543474	5
HFF2	13987	127978	126	6.34083	48426	51347	6
HFF1	14181	143648	146	18.4817	6363	12472	6
HFF2	14181	143648	21	0.677087	58175	108420	6
U2OS1	14181	143648	6	0.506305	21479	17276	6
HeLa1	14201	145928	25	4.35808	18100	81448	5	11
HeLa2	14201	145928	20178	3148.26	13954	77181	5	11
HFF1	14201	145928	3	1.03552	6186	41399	5	11
HFF2	14201	145928	26	1.43045	36422	359718	5	11
HFF1	14211	127198	125	11.6976	6190	561	8
HFF2	14211	127198	265	17.2977	5940	205	8
U2OS2	14211	127198	9	0.257147	35918	1718	8
HeLa1	14277	144933	102	12.892	15469	9156	5
HeLa2	14384	146147	146	11.9182	7087	71513	6
HeLa1	14414	146010	589	136.822	1035	15557		9
HeLa2	14414	146010	16	9.89516	933	14535		9
p0	14414	146010	1	0.228543	5567	10247		9
HeLa2	14419	145462	428	39.6235	6716	4450	5
HFF2	14419	145462	3	0.339951	2590	1682	5
HeLa1	14527	145464	126	29.5433	9311	5455	5
HeLa2	14527	145464	1	0.652396	861	1689	5
HFF1	14538	127008	97	13.1738	2416	488	7
HeLa1	14591	145164	1	0.363673	6048	7340
HeLa2	14591	145164	438	38.681	7783	22063
HeLa1	14646	145874	3610	840.646	1819	27460	5
HeLa2	14646	145874	43	19.9055	1924	25598	5
HFF1	14646	145874	1	0.345173	5436	53856	5
HFF2	14646	145874	1	0.0630304	25364	415014	5
p0	14646	145874	5	1.14271	9742	16134	5
HeLa1	14671	145673	2063	247.062	2005	24786	6
HeLa2	14671	145673	21	5.54684	1923	21506	6
p0	14671	145673	5	0.457086	10912	19242	6
HFF2	14740	129625	35	1.84386	10838	26324	6
U2OS1	14740	129625	1	0.17974	13447	14803	6
HeLa2	14740	146183	28	4.66982	11210	58836	7
HFF1	14792	124703	165	18.3893	20834	3011	5
HeLa2	14796	145633	190	27.4913	12824	76180		10
HFF1	14816	127580	2	0.171582	21810	17333
HFF2	14816	127580	50	6.53546	5734	2115
HeLa1	14853	126292	4	0.313424	15218	10289
HFF1	14853	126292	125	16.2554	7597	10976
HFF2	14853	126292	132	9.02569	6827	10756
U2OS2	14853	126292	1	0.0642868	31080	27218
HeLa1	14877	145126	10	1.63777	33850	46980	5
HeLa2	14877	145126	6621	1032.53	14258	20081	5
HFF2	14877	145126	8	1.65163	6722	22531	5
HeLa2	14916	144975	1355	108.64	13777	8991	5
HFF1	14916	144975	2	0.128092	23064	67641	5
HeLa1	15090	143110	1	0.166919	11144	10359	7
HFF1	15090	143110	94	13.1534	2958	9420	7
HFF2	15090	143110	76	5.08852	2873	7949	7
HFF2	15335	127580	209	10.3123	2690	2115	5
HFF2	15406	125568	70	6.14753	30319	199081	8
HeLa1	15407	145971	1833	244.373	1058	17486	6
HeLa2	15407	145971	34	9.89516	1014	17008	6
HFF2	15407	145971	11	0.808203	2861	86942	6
p0	15407	145971	5	0.457086	5831	11049	6
HeLa2	15528	145693	73	11.9867	6783	83952
HeLa1	15594	145678	1	0.19195	12366	22248	5
HeLa2	15594	145678	446	45.239	7604	85607	5
HFF2	15594	145678	3	0.126061	21319	436733	5
HFF1	15596	122227	15	2.85941	3609	1363	5
HFF2	15596	122227	64	9.77111	3319	823	5
HeLa2	15681	124614	2	1.34411	3059	1608
HFF1	15681	124614	10	1.73616	14413	9860
HFF2	15681	124614	182	24.5412	36436	37079
U2OS2	15681	124614	3	0.19286	20614	15414
HFF1	15689	122483	6	0.832839	17382	16239	6
HFF2	15689	122483	27	1.84525	13362	14278	6
U2OS1	15689	122483	41	3.39731	11797	8272	6
HeLa1	15695	121867	1	0.117748	16748	485	5
HeLa2	15695	121867	1	0.357354	5685	155	5
HFF1	15695	121867	693	133.104	4314	356	5
HFF2	15695	121867	373	63.6357	11961	371	5
U2OS1	15695	121867	37	6.62893	6057	101	5
U2OS2	15695	121867	67	4.89914	19323	139	5
HFF1	15780	120496	155	22.8173	16660	8922
HFF2	15780	120496	19	1.20515	39726	22098
HFF2	15908	121911	692	78.8672	3850	3877	6
HeLa1	15908	145731	456	108.227	1400	23494
HeLa2	15908	145731	22	14.3527	1362	20957
HeLa2	15982	144809	35	5.86057	8992	5532	6
HFF1	16116	143847	65	11.6971	3697	18302
HeLa1	16218	145693	42	12.3258	3123	33612	6
HeLa1	16339	145493	347	87.7792	1496	3968	5
HeLa2	16339	145493	5	3.26198	1355	4163	5
HFF2	16339	145493	2	0.682142	4449	21397	5
p0	16339	145493	2	0.457086	11882	2396	5
HeLa1	16528	144897	66	20.8819	1126	1686	5
HeLa2	16528	144897	5	3.26198	1111	1680	5
HeLa2	16573	124322	1	0.357354	4176	6807	6
HFF1	16573	124322	35	9.60261	12307	21995	6
HFF2	16573	124322	26	2.40745	30159	55468	6
U2OS1	16573	124322	5	0.898699	7083	10595	6
U2OS2	16573	124322	11	1.09083	2814	3122	6
HFF2	16735	143924	24	4.43334	4380	16480	5
HeLa2	16736	146358	286	31.7264	8354	32042	5
HFF1	16779	125617	795	69.0259	4598	13629
HFF2	16779	125617	2668	144.029	4560	9164
U2OS1	16779	125617	1	0.128001	12263	24915
HFF1	16849	143107	86	8.83685	4189	8980
HFF2	16849	143107	27	1.29516	32145	83745
HeLa1	16859	145231	74	17.4025	1493	7814	6
HeLa2	16859	145231	3	1.41402	1407	7268	6
HFF2	16859	145231	1	0.341071	3719	47538	6
HeLa1	17159	122543	397	52.0629	412	6786	5
HeLa2	17159	122543	124	21.3604	467	6695	5
HFF1	17159	122543	1472	136.176	5905	16504	5
HFF2	17159	122543	884	53.3838	832	5289	5
U2OS1	17159	122543	103	7.42052	881	4212	5
U2OS2	17159	122543	199	15.0873	371	1487	5
HFF1	17168	142807	158	18.4652	872	9053
HFF1	17347	144138	143	27.6906	1974	10302	5
HFF1	17431	144285	147	37.3817	3213	17345	5
HFF2	17431	144285	180	21.3348	11527	14561	5
HeLa1	17519	147073	67	15.0524	1382	24591	7
HeLa2	17519	147073	1	0.652396	1455	23914	7
HeLa1	17717	145596	10602	2038.4	1413	20222	5	12
HeLa2	17717	145596	3327	574.988	1410	17727	5	12
HFF1	17717	145596	226	52.2096	4305	50276	5	12
HFF2	17717	145596	184	23.3592	3835	40395	5	12
p0	17717	145596	30	6.85629	8878	15437	5	12
U2OS1	17717	145596	49	7.18842	5825	88538	5	12
U2OS2	17717	145596	213	20.8046	1891	25991	5	12
HFF1	17864	127362	2	0.256185	8290	1407	6	10
HFF2	17864	127362	39	3.94053	22522	3965	6	10
HeLa2	17933	145164	565	109.942	5048	22063	5
HFF1	18782	126396	393	47.552	3898	9345	5
HFF2	18782	126396	8	1.63881	31392	69694	5
HFF1	18946	146007	176	16.1271	10013	157555	6
HeLa1	19613	122478	2	0.235496	10906	19052	7
HFF1	19613	122478	34	12.4944	1981	4969	7
HFF2	19613	122478	26	3.7663	11046	13671	7
U2OS2	19613	122478	1	0.0642868	12842	19390	7
HeLa2	20563	126539	2	0.714708	352	4686	5
HFF1	20563	126539	50	8.72575	288	5282	5
HFF2	20563	126539	77	11.1423	1552	4841	5
U2OS1	20563	126539	1	0.17974	664	7523	5
U2OS2	20563	126539	26	1.82228	594	6083	5
HeLa1	21256	127208	2	0.235496	14683	1149	5	9
HFF1	21256	127208	75	19.7527	3546	761	5	9
HFF2	21256	127208	38	5.74625	3453	300	5	9
p0	21256	127208	1	0.228543	7969	218	5	9
U2OS1	21256	127208	4	0.718959	9588	770	5	9
U2OS2	21256	127208	2	0.128574	17039	2259	5	9
HeLa1	21373	126253	6	1.25412	819	9175	5
HeLa2	21373	126253	1	0.221703	7809	30199	5
HFF1	21373	126253	137	29.0485	18100	23969	5
HFF2	21373	126253	145	24.6348	13360	17494	5
U2OS1	21373	126253	10	1.54319	7694	13362	5
U2OS2	21373	126253	32	2.35882	8726	10830	5
HeLa1	21382	60843	7	1.91545	1001	933	6
HFF1	21382	60843	23	3.26724	3129	3128	6
HFF2	21382	60843	71	6.35796	3403	2549	6
U2OS1	21382	60843	2	0.260895	9307	7866	6
U2OS2	21382	60843	6	0.385721	17224	13922	6
HFF1	22652	121460	105	20.6961	3044	1269		9
HFF2	22652	121460	291	37.5659	3125	647		9
HeLa2	23358	145664	149	30.1486	9353	87773	5
HFF1	24241	126662	15	2.60465	3372	8151	5
HFF2	24241	126662	37	4.69583	3530	5711	5
U2OS2	24241	126662	1	0.0642868	19384	16803	5
HFF1	31599	33645	29	5.97925	3616	3767
HFF2	31599	33645	1366	139.204	3214	3983
HeLa2	33334	33389	4	1.90181	2492	2738	7	10
HFF1	33334	33389	6	1.95268	2115	2254	7	10
HFF2	33334	33389	7	0.399607	20519	24001	7	10
U2OS1	33334	33389	8	1.2379	2689	3371	7	10
U2OS2	33334	33389	32	3.49314	1448	1622	7	10
HeLa2	33341	33396	6	3.4479	2570	2681	7	10
HFF1	33341	33396	12	2.64618	15281	15988	7	10
HFF2	33341	33396	6	0.452115	20952	23525	7	10
U2OS1	33341	33396	18	2.40465	2709	3316	7	10
U2OS2	33341	33396	35	3.91486	11260	12616	7	10
HeLa1	35154	145203	203	26.5283	950	8528	7
HeLa2	35154	145203	71	8.807	954	7864	7
HFF1	35154	145203	3	0.345173	2851	29177	7
HFF2	35154	145203	4	0.682142	2841	54335	7
p0	35154	145203	2	0.228543	7501	7888	7
U2OS2	35154	145203	1	0.198771	1377	30509	7
HeLa1	35470	36032	25	5.22124	11934	4790	8
HeLa2	35470	36032	18	3.27679	4431	1806	8
HFF1	35470	36032	32	4.03385	27665	9982	8
HFF2	35470	36032	38	4.43342	21236	12555	8
U2OS1	35470	36032	37	2.72622	31852	13016	8
U2OS2	35470	36032	27	4.23222	13317	4417	8
HFF1	37301	144425	2	0.256185	7263	40317
HFF2	37301	144425	61	6.94549	2138	12621
HeLa1	37772	37791	18	2.123	3256	3196
HeLa2	37772	37791	8	1.05775	5892	5768
HFF1	37772	37791	29	2.65683	2880	2844
HFF2	37772	37791	15	1.17985	8343	8321
p0	37772	37791	4	0.457086	7274	7029
U2OS1	37772	37791	60	2.69363	3840	3764
U2OS2	37772	37791	27	1.71468	16534	16150
HFF1	39447	145472	31	1.77895	5482	16314	5
HFF2	39447	145472	1013	62.6994	1789	3771	5
HeLa1	39874	39893	9	1.10184	3025	3116
HeLa2	39874	39893	6	0.703299	6528	6627
HFF1	39874	39893	15	1.21447	2142	2180
HFF2	39874	39893	18	0.808597	22553	23216
U2OS1	39874	39893	43	2.35844	21340	22165
U2OS2	39874	39893	28	1.47708	14682	14951
HeLa1	41144	49513	928	120.629	3463	3852	5
HeLa2	41144	49513	1364	150.912	3072	3345	5
HFF1	41144	49513	6034	571.471	18834	19593	5
HFF2	41144	49513	11918	619.255	16996	13620	5
p0	41144	49513	22	2.74251	7718	7984	5
U2OS1	41144	49513	1438	101.554	4278	3557	5
U2OS2	41144	49513	1287	84.8873	8042	10082	5
HeLa1	41761	48837	108	11.7593	1264	1032	5
HeLa2	41761	48837	155	17.4201	1200	933	5
HFF1	41761	48837	92	6.40238	31401	16977	5
HFF2	41761	48837	209	9.98519	18461	14368	5
U2OS1	41761	48837	68	3.69245	14418	6617	5
U2OS2	41761	48837	33	0.866337	20578	9767	5
HeLa1	43843	52697	19	5.85317	1683	3757	5
HeLa2	43843	52697	110	24.5698	683	1524	5
HFF1	43843	52697	122	25.8752	10547	29116	5
HFF2	43843	52697	133	18.013	10928	24404	5
U2OS1	43843	52697	2	0.405155	2907	6648	5
U2OS2	43843	52697	9	0.578581	12512	29551	5
HFF2	55143	57974	21	0.842758	24806	17914	7
HeLa1	62381	62530	22	6.48145	9786	4874	8	14
HeLa2	62381	62530	12	4.353	7055	4000	8	14
HFF1	62381	62530	51	8.63033	49443	25983	8	14
HFF2	62381	62530	54	8.81921	26449	11521	8	14
p0	62381	62530	6	1.37126	21254	11723	8	14
U2OS1	62381	62530	49	6.00422	13793	9721	8	14
U2OS2	62381	62530	45	5.71806	23924	12650	8	14
HeLa1	62389	62538	62	13.7257	10412	4759	8	14
HeLa2	62389	62538	44	9.65063	7387	3960	8	14
HFF1	62389	62538	137	20.5387	50667	26673	8	14
HFF2	62389	62538	111	18.7812	7839	4430	8	14
p0	62389	62538	1	0.228543	22370	11652	8	14
U2OS1	62389	62538	96	9.25178	13977	10109	8	14
U2OS2	62389	62538	51	7.87981	25098	12511	8	14
HFF2	62560	125222	1631	99.3128	35469	215013	6
HFF1	63092	127583	89	4.8448	17861	6351	5
HeLa1	63313	144381	11	0.771229	3518	3008
HeLa2	63313	144381	2	0.193057	17560	12023
HFF1	63313	144381	36405	2992.32	4147	17955
HFF2	63313	144381	34731	2016.52	3530	14227
p0	63313	144381	1	0.228543	10380	8364
U2OS1	63313	144381	19	1.69582	11935	11958
HeLa1	64048	119674	204	44.0755	974	529
HeLa2	64048	119674	4	2.60958	922	543
HFF1	64048	119674	136	20.2116	2759	502
HFF2	64048	119674	91	8.97463	2902	311
p0	64048	119674	2	0.457086	7783	414
U2OS1	64048	119674	4	0.665796	8087	788
HFF2	65026	125980	296	16.6628	2639	8394
HFF1	65747	122861	102	20.8411	8862	26724	5
HFF1	66017	126739	104	7.38305	1941	5881	5
HFF2	66270	121434	214	14.9232	1614	192	6
HFF1	66854	127584	43	5.28815	8775	6356	5
HFF2	66854	127584	1	0.341071	2476	9193	5
HeLa1	66966	145456	13	1.70732	5768	699	5
HeLa2	66966	145456	5083	463.337	6800	2478	5
HFF2	66966	145456	6	0.252122	17369	11796	5
HFF2	69216	144460	321	24.1074	1542	11331	5
HeLa1	69653	127583	1	0.229784	4798	5157	5
HFF1	69653	127583	26	3.56806	6974	12862	5
HFF2	69653	127583	25	1.73668	22911	16870	5
HFF1	70193	146613	736	62.4931	1437	39443	5
HFF2	70193	146613	276	15.3852	1350	32809	5
U2OS2	70193	146613	3	0.0859636	7356	399807	5
HeLa1	71183	125387	9	1.39659	4085	244510	7	11
HeLa2	71183	125387	4	0.298785	26117	540324	7	11
HFF1	71183	125387	73727	5310.59	3400	60636	7	11
HFF2	71183	125387	59954	3267.79	3947	45610	7	11
U2OS1	71183	125387	360	28.6095	4867	36785	7	11
U2OS2	71183	125387	12	0.763068	4570	15974	7	11
HeLa1	71591	71784	12	2.23553	1742	4
HeLa2	71591	71784	8	1.89789	624	1
HFF1	71591	71784	21	2.7701	1778	2
HFF2	71591	71784	26	3.01917	637	2
U2OS1	71591	71784	32	12.0203	46	0
U2OS2	71591	71784	17	3.0914	260	0
HeLa2	77505	86538	3	0.537687	3124	4809	6	11
HFF1	77505	86538	3	0.453417	7076	10606	6	11
HFF2	77505	86538	32	2.78591	11119	17312	6	11
HeLa1	84271	84465	53	11.5019	21571	35247	5
HeLa2	84271	84465	56	10.975	9122	15429	5
HFF1	84271	84465	97	12.6043	59570	109242	5
HFF2	84271	84465	65	6.94018	26201	38858	5
p0	84271	84465	4	0.914171	23564	41537	5
U2OS1	84271	84465	118	11.5504	9268	15648	5
U2OS2	84271	84465	75	9.09582	29171	51529	5
HeLa1	93238	93300	5	2.29346	1552	1609	9	10
HFF1	93238	93300	2	0.68809	2014	2218	9	10
HFF2	93238	93300	3	0.864113	1816	1681	9	10
U2OS1	93238	93300	15	1.837	15252	16812	9	10
U2OS2	93238	93300	12	1.36774	1296	1401	9	10
U2OS1	96296	99510	39	3.25019	12522	11047	6
HeLa1	101606	120468	3	0.235496	20818	15527	5
HFF2	101606	120468	3	0.627988	5040	5578	5
U2OS1	101606	120468	78	5.28069	18106	7038	5
U2OS2	101606	120468	2	0.171927	23906	8703	5
HFF2	112453	126378	29	0.424601	60030	95774	7
HFF1	112476	114741	30	4.80372	13111	27864	7
U2OS2	112476	114741	1	0.0642868	16071	24515	7
HFF1	112905	143715	13	2.22834	11061	48792	5	9
HFF2	112905	143715	105	13.0007	3381	11778	5	9
HFF2	114631	145177	200	12.5256	5494	25544	6
HeLa1	116762	120241	14	2.45431	6911	2023	5
U2OS1	117226	133535	107	10.619	7281	30687	6	9
HeLa1	118234	118263	59	24.4508	26648	26631	12
HeLa2	118234	118263	20	3.06921	11260	11444	12
HFF1	118234	118263	10	2.79259	10876	10710	12
HFF2	118234	118263	6	1.39634	10707	10766	12
U2OS1	118234	118263	40	5.02094	2399	2375	12
U2OS2	118234	118263	65	7.764	6454	6411	12
U2OS1	118545	127578	24	1.76446	19227	2029
U2OS2	118554	133523	28	2.06441	8998	98515	7	12
HeLa1	118746	118917	51	11.8826	1069	11	7
HeLa2	118746	118917	53	10.6091	1692	19	7
HFF1	118746	118917	41	7.25269	5467	17	7
HFF2	118746	118917	29	3.5495	4351	69	7
p0	118746	118917	1	0.228543	2483	10	7
U2OS1	118746	118917	35	3.76712	2007	7	7
U2OS2	118746	118917	32	5.92459	3326	11	7
HeLa1	118984	121279	93	23.3362	258	11261	6
HFF1	118984	121279	1	0.352373	617	7173	6
HeLa1	118989	121284	80	19.3346	541	4912	6
U2OS1	120715	125703	23	2.11677	4472	11546	6
HeLa1	120812	120845	12	1.90427	8276	7855	8
HeLa2	120812	120845	37	6.76901	4369	3928	8
HFF1	120812	120845	18	3.62531	5437	5350	8
HFF2	120812	120845	27	2.62615	14188	12922	8
U2OS1	120812	120845	13	1.14801	1525	1143	8
U2OS2	120812	120845	12	1.76546	2493	2463	8
HeLa1	120816	120872	45	10.3984	1773	1656	9	10
HeLa2	120816	120872	53	7.31483	4211	3280	9	10
HFF1	120816	120872	23	4.10717	5278	4586	9	10
HFF2	120816	120872	32	4.71131	5018	3593	9	10
p0	120816	120872	2	0.457086	2121	1767	9	10
U2OS1	120816	120872	20	2.1494	9219	7298	9	10
U2OS2	120816	120872	20	2.29495	3877	3109	9	10
HeLa1	121493	132109	26	5.55588	1322	2466
HeLa2	121493	132109	8	1.96014	1473	3047
HeLa1	122082	122211	163	40.219	1671	21
HeLa2	122082	122211	172	27.7542	1358	28
HFF1	122082	122211	104	13.5724	7587	172
HFF2	122082	122211	147	17.3073	7170	139
U2OS1	122082	122211	93	19.7901	86	1
U2OS2	122082	122211	89	11.037	3713	64
HeLa1	122101	122230	120	32.6007	930	448
HeLa2	122101	122230	90	17.0419	770	418
HFF1	122101	122230	53	7.3981	4435	2560
HFF2	122101	122230	108	13.8326	4307	2199
p0	122101	122230	1	0.228543	1667	992
U2OS1	122101	122230	53	7.13642	1715	971
U2OS2	122101	122230	66	9.56904	2135	1233
HeLa1	122865	127453	41	14.275	37593	3124		9
HeLa2	122865	127453	8	1.96014	8149	2561		9
U2OS2	124433	124696	35	3.8839	2483	245		10
HeLa1	125216	125381	47	15.9174	13583	35957	9	11
HeLa2	125216	125381	22	6.19316	12492	28123	9	11
HFF1	125216	125381	56	16.0659	62824	149887	9	11
HFF2	125216	125381	28	4.14262	54474	77387	9	11
p0	125216	125381	1	0.228543	22931	61952	9	11
U2OS1	125216	125381	22	3.4645	16292	44880	9	11
U2OS2	125216	125381	33	4.26729	27016	83872	9	11
U2OS1	125223	126530	48	4.70886	36707	4909	5	10
HeLa1	125235	125400	60	20.9299	15478	36339	18	10
HeLa2	125235	125400	33	7.59941	13938	28335	18	10
HFF1	125235	125400	77	20.728	24110	61540	18	10
HFF2	125235	125400	58	9.00337	222871	385687	18	10
p0	125235	125400	1	0.228543	26694	62223	18	10
U2OS1	125235	125400	68	9.26322	13678	37319	18	10
U2OS2	125235	125400	59	6.43756	32165	84401	18	10
HeLa1	125290	125389	48	21.6126	132355	149978	12	11
HeLa2	125290	125389	13	2.22921	101881	141799	12	11
HFF1	125290	125389	52	17.1487	109844	140665	12	11
HFF2	125290	125389	24	6.45433	323045	388419	12	11
U2OS1	125290	125389	43	6.61187	53922	62333	12	11
U2OS2	125290	125389	51	5.78183	56658	84933	12	11
HeLa1	125301	125400	93	35.023	133854	149009	11
HeLa2	125301	125400	27	5.39208	116359	144228	11
HFF1	125301	125400	121	36.5928	170904	203508	11
HFF2	125301	125400	53	13.8641	328880	385687	11
U2OS1	125301	125400	85	12.4647	54722	61874	11
U2OS2	125301	125400	79	9.29787	58586	84401	11
U2OS2	125302	131568	118	7.66533	95244	89160	5
HeLa1	125383	125438	8	2.36293	35913	33646	10
HeLa2	125383	125438	26	4.55222	142776	127086	10
HFF1	125383	125438	11	2.1232	61024	56264	10
HFF2	125383	125438	19	3.67821	383153	331344	10
U2OS1	125383	125438	17	2.45856	36944	31644	10
U2OS2	125383	125438	9	0.954873	83865	73795	10
U2OS2	125401	126283	32	4.27823	117963	23246	5	9
HeLa1	125502	125628	34	13.3565	121086	43283	11
HeLa2	125502	125628	12	2.48129	110871	33047	11
HFF1	125502	125628	30	9.31799	66705	20312	11
HFF2	125502	125628	8	1.93327	34865	7612	11
U2OS1	125502	125628	23	2.9987	35827	9845	11
U2OS2	125502	125628	15	1.40004	152233	33655	11
HeLa1	125524	125566	59	18.4478	22799	15123	13
HeLa2	125524	125566	46	10.9795	13652	10459	13
HFF1	125524	125566	47	6.51334	101221	74970	13
HFF2	125524	125566	46	3.94713	266353	199290	13
U2OS1	125524	125566	23	3.23034	24732	16975	13
U2OS2	125524	125566	50	5.88858	49520	33518	13
HeLa1	125544	125586	48	16.2847	19344	12018
HeLa2	125544	125586	31	7.26464	18781	12368
HFF1	125544	125586	26	4.24535	128477	95255
HFF2	125544	125586	38	4.24974	240327	180209
U2OS1	125544	125586	30	4.87934	21406	13489
U2OS2	125544	125586	50	6.62211	42967	27766
HFF1	125562	145198	43	5.53704	116395	89195
HFF1	125587	133555	136	15.2125	8999	16700	6
HeLa1	126039	126068	21	4.32543	43124	49383	12
HeLa2	126039	126068	17	4.61805	4061	4402	12
HFF1	126039	126068	22	2.01264	38167	43600	12
HFF2	126039	126068	17	2.53909	18438	20753	12
U2OS1	126039	126068	10	0.730049	27345	30260	12
U2OS2	126039	126068	3	0.332818	24501	27271	12
HeLa1	126159	126255	138	21.5076	50401	44496	5
HeLa2	126159	126255	87	12.2193	29435	26494	5
HFF1	126159	126255	131	16.1158	24987	24597	5
HFF2	126159	126255	111	10.2982	15895	17547	5
p0	126159	126255	2	0.457086	12180	10775	5
U2OS1	126159	126255	74	6.55758	7292	7807	5
U2OS2	126159	126255	50	6.21019	11943	11085	5
HFF2	126348	144267	58	4.84906	81360	143273	5
HeLa1	126543	127434	13	1.75685	7630	749	8	9
HeLa1	126578	126598	29	4.61951	21920	21756	20	9
HeLa2	126578	126598	25	5.46291	2241	2375	20	9
HFF1	126578	126598	33	3.38257	21770	21386	20	9
HFF2	126578	126598	13	1.50188	11490	11232	20	9
U2OS1	126578	126598	14	1.53625	17688	17184	20	9
U2OS2	126578	126598	2	0.934944	1214	1402	20	9
HeLa1	126686	131034	1	0.166919	18522	5701	6	11
HFF1	126686	131034	3042	361.292	18342	8396	6	11
HFF2	126686	131034	3713	305.425	5744	877	6	11
U2OS1	126686	131034	21	3.17913	5863	15359	6	11
HeLa1	126932	126978	18	2.79082	2426	55	12
HeLa2	126932	126978	12	1.67159	1637	61	12
HFF1	126932	126978	19	2.42643	2206	56	12
HFF2	126932	126978	33	2.63659	6391	253	12
U2OS1	126932	126978	7	0.627714	1911	38	12
U2OS2	126932	126978	2	0.171927	1412	67	12
HFF1	127370	133448	17	1.93413	1117	12704
HeLa1	127542	127942	237	62.408	5240	4335		12
HeLa2	127542	127942	326	62.6591	4474	4293		12
HFF1	127542	127942	559	108.307	4021	3330		12
HFF2	127542	127942	929	120.881	11651	3873		12
U2OS1	127542	127942	180	24.3479	4220	19534		12
U2OS2	127542	127942	158	26.0524	2374	1431		12
HeLa1	127563	127963	356	87.0931	4880	5553
HeLa2	127563	127963	518	93.0632	4248	5583
HFF1	127563	127963	850	149.224	3890	4418
HFF2	127563	127963	1381	155.062	12630	4486
U2OS1	127563	127963	233	29.7899	3966	31223
U2OS2	127563	127963	226	25.2493	2241	1873
U2OS2	127581	133553	72	3.05577	4718	114189	7
HeLa1	127584	127981	15	3.81493	943	968	20
HeLa2	127584	127981	13	5.34276	609	740	20
HFF1	127584	127981	22	7.20713	12846	30471	20
HFF2	127584	127981	144	11.4521	12529	5945	20
U2OS1	127584	127981	9	1.03064	3464	35393	20
U2OS2	127584	127981	70	9.85236	906	6572	20
HFF1	127606	127954	19	2.53816	5395	11812	8	12
HFF2	127606	127954	80	6.88814	14509	35617	8	12
U2OS1	127606	127954	1	0.130447	4868	21131	8	12
U2OS1	127607	152183	28	3.31336	2356	54831	6	9
HeLa1	127612	127959	1	0.287575	5189	6330	8	11
HeLa2	127612	127959	2	0.35572	8137	12075	8	11
HFF1	127612	127959	13	1.43038	2201	6126	8	11
HFF2	127612	127959	125	12.5268	14180	39512	8	11
U2OS1	127612	127959	1	0.130447	4799	23325	8	11
HeLa1	127619	127966	7	1.43783	4554	7522	8
HeLa2	127619	127966	1	0.17786	7539	14456	8
HFF1	127619	127966	35	4.67336	4663	14733	8
HFF2	127619	127966	235	20.4035	1565	4287	8
U2OS2	127875	132347	26	2.69044	76	11138	5
HeLa1	127948	127983	2	1.1749	4356	7528	6
HFF1	127948	127983	30	4.90486	3431	5683	6
HFF2	127948	127983	58	4.65362	33665	54440	6
U2OS2	127970	145174	51	4.54957	38598	154323	6
U2OS2	127976	145180	66	6.03378	41104	144523	6
HeLa1	127980	133492	4	0.833516	7843	21002	7	12
U2OS1	127980	133492	40	3.93107	34610	41894	7	12
U2OS1	127981	134487	31	2.60387	25581	46137	7	10
U2OS1	128036	132922	436	51.7187	51845	80360
U2OS1	128055	133454	45	3.68813	51738	47076	5
U2OS2	128058	133218	91	6.82827	24298	9064	5
U2OS2	128063	130518	144	13.5427	104130	17705
U2OS1	128072	132940	45	3.73388	89215	69106	6
U2OS1	128087	134345	87	4.13786	85721	13620	7
U2OS2	128091	132779	574	58.3996	97618	76701
HeLa2	128095	133334	2	0.697748	12511	6301	5
HFF2	128095	133334	1	0.0630304	89058	62617	5
U2OS2	128095	133334	478	52.996	94847	62675	5
U2OS2	128098	132877	27	2.03581	85205	88670
HFF2	128115	133510	191	12.6579	7279	17890	5	12
U2OS1	128120	151966	45	3.92224	13747	10772	5
U2OS2	128123	132718	523	24.3347	78026	41671
U2OS1	128136	133434	40	3.06499	32797	53216	6
U2OS1	128146	133304	321	35.4638	57008	25972	6
U2OS2	128149	132924	30	3.02947	50944	88759	5
U2OS1	128158	134273	119	7.98207	20682	22570	5
HeLa1	128165	146971	1	0.284279	5870	50614	6
U2OS1	128165	146971	110	8.38058	28405	200192	6
HFF2	128172	130659	141	15.3283	26786	39538		9
HeLa1	128176	128194	16	4.87623	2505	430
HeLa2	128176	128194	21	6.74608	2490	493
HFF1	128176	128194	93	13.7008	3595	956
HFF2	128176	128194	166	21.6842	2090	782
p0	128176	128194	1	0.228543	587	144
U2OS1	128176	128194	78	9.13821	11713	1754
U2OS2	128176	128194	128	19.0498	2628	607
HeLa1	128176	128226	6	0.863064	2639	11	9
HeLa2	128176	128226	1	0.083832	6731	15	9
HFF1	128176	128226	1	0.0857912	15717	28	9
HFF2	128176	128226	43	3.47021	15931	46	9
U2OS1	128176	128226	11	1.32908	9284	42	9
HeLa1	128176	128289	13	2.4759	2639	82	9
HeLa2	128176	128289	11	1.88529	1443	18	9
HFF1	128176	128289	58	9.12236	6355	127	9
HFF2	128176	128289	41	3.80095	2232	44	9
U2OS1	128176	128289	57	6.31455	11713	224	9
U2OS2	128176	128289	35	6.26878	2628	81	9
U2OS1	128346	133267	75	3.76768	6841	37879	5	12
HeLa1	128357	133260	208	40.3146	1426	11765		11
HeLa2	128357	133260	2	1.30479	3912	4339		11
HFF2	128357	133260	5	0.593193	12882	18219		11
U2OS2	128357	133260	652	72.2797	10092	51486		11
U2OS1	128373	131468	159	10.4367	17051	35478	5
U2OS1	128384	133295	5919	586.024	15918	25241	6	12
U2OS1	128387	132478	91	5.57055	7768	29900	5
HFF2	128400	145013	3	0.189091	5152	120724
U2OS2	128400	145013	143	13.1742	6428	94757
U2OS2	128413	132721	180	12.2889	1439	7943	7
U2OS1	128418	132805	134	12.8971	4185	53212	5	11
U2OS1	128426	131541	30	5.5801	837	68751	5
U2OS2	128767	133208	98	6.44814	12464	27196	5
U2OS2	128777	133204	58	4.79837	4192	7876	5
U2OS2	128779	133223	27	2.30148	15535	31114	5
U2OS2	128793	130130	140	15.535	17912	32402
U2OS1	128799	145028	255	23.3646	19083	80973
U2OS2	128804	133259	102	7.62826	18638	51018	5	11
HFF2	128807	133366	23	1.31106	16353	22396	6	10
U2OS1	128810	145680	206	10.5883	4871	164481
U2OS2	128815	133320	23	1.57035	57035	93129	6
U2OS2	128836	132564	45	4.08934	19642	40577	9
U2OS2	128837	131349	88	5.43741	19631	74465	5
U2OS1	128839	131436	61	3.25313	18575	35804	6
U2OS2	128843	130138	21	1.38105	60390	48723	6
HFF1	128844	132711	117	8.51017	7338	12514	6
HFF1	128852	132104	65	8.21533	14804	11426	6
U2OS2	128883	129491	465	59.6762	4035	7933	5	9
U2OS1	128886	131471	137	8.61816	13788	60232	6
U2OS2	128886	132675	46	4.71415	19311	28367	6
U2OS1	128889	133127	31	3.6084	13476	4900	5	10
U2OS1	128902	133334	43	3.83895	13186	46646	5
p0	128905	145018	2	0.228543	905	7178
U2OS2	128905	145018	285	15.2741	16907	92885
U2OS1	128911	133228	45	5.06632	15035	30242	6
U2OS1	128912	132688	680	37.6345	12408	28655	5
HFF2	128913	146261	80	8.80956	2233	25046	5
U2OS1	128914	131969	40	4.14636	12320	12871	10
U2OS1	128914	132716	180	8.75597	7313	16431	6
U2OS1	128914	133498	156	7.45094	14395	43513	6	12
U2OS2	128915	131501	70	4.50497	16335	24403	5
U2OS1	128916	133233	87	7.42159	14350	31075	6	11
U2OS2	128917	145222	32	2.74761	9578	80548	6
HFF2	128918	146266	84	9.86279	2107	24786	6
U2OS1	128919	131279	41	4.69842	4218	4783	7
HeLa1	128919	132341	6	1.1503	1394	8742	5
U2OS2	128919	132341	81	5.48647	15225	53566	5
HeLa1	128919	133142	3	0.57515	1394	634	5
HeLa2	128919	133142	2	0.379843	2591	1251	5
HFF2	128919	133142	4	0.252122	17640	8234	5
U2OS2	128919	133142	2182	144.445	2641	1108	5
U2OS2	128922	131688	26	1.84481	15163	68655	6	11
HeLa1	128925	133282	2	0.57515	1232	6207	6	12
U2OS2	128925	133282	665	42.672	14452	56339	6	12
U2OS1	128926	132990	295	27.3532	11687	62133	6
U2OS1	128927	133184	52	4.17427	11641	18413	7
U2OS2	128928	132203	82	4.62592	14403	68226	5
U2OS1	128928	132951	138	9.01728	11810	75940	5
HFF2	128933	132101	178	12.7613	16578	27311	6
U2OS2	128950	132965	29	2.24172	11178	78744
U2OS2	128951	132381	32	3.12013	11591	34284	5
U2OS2	128951	132725	45	3.7617	3497	10124	5	9
U2OS1	128956	132692	2637	128.135	6357	9850	6	9
U2OS1	128959	131480	38	3.56996	13870	65053
HeLa1	128960	145058	4	0.852837	1809	10606	7
HFF1	128960	145058	5	0.334619	10839	147776	7
HFF2	128960	145058	18	1.12227	9126	122079	7
U2OS1	128960	145058	63327	4805.47	6079	83359	7
U2OS2	128960	145058	7	0.294035	20168	314510	7
U2OS1	128961	132926	120	12.5229	13747	85216	6
HeLa1	128962	152526	10	2.13123	5044	3733	8	14
HeLa2	128962	152526	1	0.652396	2033	3613	8	14
HFF1	128962	152526	15	2.49268	4175	6154	8	14
HFF2	128962	152526	8	1.46405	3329	4158	8	14
U2OS1	128962	152526	29	3.59822	10507	13725	8	14
U2OS2	128962	152526	19	3.07541	17378	15387	8	14
U2OS1	128968	145066	55	5.51207	15917	193408	7
U2OS2	128981	132783	117	7.1595	9563	27562	8
HeLa1	128985	152250	35	8.42417	6198	15928	16
HeLa2	128985	152250	19	5.17294	325	885	16
HFF1	128985	152250	35	5.13868	2652	4894	16
HFF2	128985	152250	101	11.2935	1161	2767	16
U2OS1	128985	152250	62	7.55539	8218	19575	16
U2OS2	128985	152250	89	11.9271	659	1769	16
U2OS1	128995	133285	592	38.7472	8820	21904		12
U2OS1	128999	132711	48	3.69024	12072	26593	6
HeLa2	129004	133362	179	16.5374	3712	9547	6
U2OS1	129022	145524	151	14.8262	20866	99085
U2OS1	129023	133506	26	2.23219	21006	89641	6	12
HFF2	129024	145127	6	0.315152	26882	165732	5
U2OS2	129024	145127	720	41.5073	29355	145215	5
U2OS1	129025	132421	126	7.45978	14074	29944	8
U2OS1	129027	132925	879	50.206	21372	84859	5
HFF1	129027	144989	286	37.0696	12936	76479	5
HeLa1	129040	151164	14	2.89925	9087	3926	9
HeLa2	129040	151164	12	2.11179	5271	2940	9
HFF1	129040	151164	10	1.92916	2204	1596	9
HFF2	129040	151164	44	3.10737	47847	23238	9
U2OS1	129040	151164	13	1.20914	24330	11111	9
U2OS2	129040	151164	25	4.23785	2486	1871	9
U2OS2	129042	132923	131	7.27535	14590	36339	5
U2OS2	129042	133183	39	4.40785	36537	27637	7	10
U2OS2	129048	132832	1417	84.239	2554	8056	5	9
U2OS2	129064	132463	77	5.1931	14913	20258	5
U2OS1	129081	133209	30	2.21251	28401	23248	6
U2OS2	129083	133504	36	2.98588	43047	128439		12
U2OS2	129086	133220	300	23.8471	43552	39661
U2OS1	129087	132527	89	4.92608	23487	34026	7
U2OS1	129089	132682	113	6.99283	28883	28067	6	9
U2OS1	129099	133337	28	2.63004	3881	11964	5	9
HeLa2	129104	133455	105	15.6353	7305	8406		9
U2OS1	129108	133486	54	4.82067	21506	35920	7	12
U2OS2	129113	131503	33	3.40082	21749	46253	6	9
U2OS2	129125	132373	102	9.99409	45755	56526	5	9
U2OS2	129129	132932	29	2.18583	45621	110447	7	9
U2OS2	129135	132093	76	8.67194	45158	18907	11
U2OS2	129143	133026	279	18.1111	46708	64215	6
U2OS1	129146	133128	33	2.8064	28803	5401	6	9
U2OS2	129148	132389	129	9.48442	47178	56838
U2OS1	129154	132089	396	22.2927	29620	11408	9
U2OS2	129168	132368	301	33.096	12572	13034	5
U2OS2	129173	132428	267	15.1324	49649	55047	5
HeLa1	129186	152451	14	3.6391	16125	6431	16
HeLa2	129186	152451	12	1.74452	10716	3487	16
HFF1	129186	152451	26	4.84767	5218	2655	16
HFF2	129186	152451	60	6.30342	2877	1133	16
U2OS1	129186	152451	45	5.69603	20184	8827	16
U2OS2	129186	152451	66	9.53662	3682	1985	16
HeLa1	129198	152181	16	6.54334	5019	5768	9	9
HeLa2	129198	152181	1	0.549089	3096	3918	9	9
HFF1	129198	152181	17	4.94465	27444	39434	9	9
HFF2	129198	152181	54	17.3024	14113	15996	9	9
U2OS1	129198	152181	33	5.0358	26459	32793	9	9
U2OS2	129198	152181	7	0.711432	62769	88377	9	9
U2OS1	129202	132744	94	4.76893	28975	21223
U2OS2	129208	132106	63	4.65593	29126	12647	6
U2OS1	129225	133508	30	2.89965	32622	84275	5	12
U2OS1	129240	145633	27	2.31303	49030	1708200	5	10
U2OS2	129240	146723	236	14.5656	81741	452937	6
U2OS1	129242	133184	156	8.49871	51622	18413	5
U2OS2	129257	132738	72	3.70513	37166	40031	5	10
U2OS2	129260	130147	44	4.82506	89799	35433	5	9
HeLa1	129262	152245	10	4.37825	5896	5230	9	14
HeLa2	129262	152245	2	0.441186	43315	31720	9	14
HFF1	129262	152245	15	5.16067	11581	7772	9	14
HFF2	129262	152245	26	7.70372	12791	10318	9	14
U2OS1	129262	152245	34	5.33488	22250	21425	9	14
U2OS2	129262	152245	12	1.32173	27091	23418	9	14
U2OS1	129263	132381	247	25.8155	55816	42305
U2OS2	129263	134872	75	6.51595	21679	19179	5
HeLa2	129266	131238	102	10.0653	15083	8132	7	9
U2OS2	129267	132033	109	6.97374	89498	7968	7	10
U2OS2	129268	134877	68	7.4315	36222	54589	5
U2OS1	129286	132724	25	1.93499	36772	32253	6	11
U2OS1	129287	132816	42	4.31967	33530	58666	5
HFF1	129289	132824	32	4.29322	29247	21127	5
U2OS2	129291	132484	106	7.39492	22749	10153	6
HFF2	129296	132285	82	3.97624	117806	73591	6
HeLa1	129303	152177	12	4.91474	4903	4995	8	14
HeLa2	129303	152177	1	0.214231	16353	15151	8	14
HFF1	129303	152177	13	4.12854	13366	12048	8	14
HFF2	129303	152177	7	2.3229	32548	32262	8	14
U2OS1	129303	152177	7	1.17592	33543	33069	8	14
U2OS2	129303	152177	9	1.51143	19757	19411	8	14
U2OS1	129305	132712	55	4.39876	59421	34634	6	11
U2OS2	129305	133496	113	6.94827	37935	77278	8	12
U2OS2	129309	132767	526	29.1859	100536	76633
U2OS1	129309	133324	69	6.89385	34031	36745	7
U2OS2	129309	135168	32	2.83433	100536	80382
U2OS1	129314	132340	65	3.1325	36977	23942	7
HFF1	129317	143149	27	3.05785	45811	38242	7
HeLa1	129329	152073	20	6.90243	24402	25358	8	14
HeLa2	129329	152073	1	0.17786	13275	13815	8	14
HFF1	129329	152073	46	8.18802	30786	32144	8	14
HFF2	129329	152073	16	3.43654	12049	10649	8	14
U2OS1	129329	152073	58	5.91526	19810	23097	8	14
U2OS2	129329	152073	27	3.93529	20096	21349	8	14
U2OS1	129332	135031	55	2.98024	32030	53234
U2OS1	129341	132285	155	9.82622	57075	37593	6
U2OS2	129345	132368	36	3.97618	28068	20069	7
U2OS2	129356	131280	52	5.90242	99449	59414	5
U2OS1	129359	132186	19	1.53472	32923	26786		10
U2OS1	129362	132646	212	19.2806	23879	6788	5
HeLa1	129371	152115	39	9.54383	24940	22514	8	14
HeLa2	129371	152115	7	1.90772	6851	5606	8	14
HFF1	129371	152115	91	18.207	46783	42733	8	14
HFF2	129371	152115	44	11.8304	124350	115029	8	14
U2OS1	129371	152115	142	19.7196	23497	20443	8	14
U2OS2	129371	152115	82	11.9564	104097	95580	8	14
U2OS2	129374	132558	28	4.24525	27591	17740	6
U2OS2	129380	132103	143	10.7649	106433	21169	8
U2OS2	129384	145559	59	5.62671	106407	269976
U2OS2	129386	132401	20	1.62505	88754	86406	7
U2OS2	129388	135331	89	6.03388	105654	64628
U2OS1	129400	132784	21	1.63705	44808	60375	6
U2OS2	129425	132914	41	1.71332	91541	191034	5
U2OS1	129433	134843	46	2.81846	10297	15044	5	9
U2OS1	129435	134495	37	5.30886	65415	46573	5	9
HFF2	129443	132926	2	0.126061	83346	112282	5	9
U2OS2	129443	132926	74	7.92226	29075	37289	5	9
HFF1	129447	133136	86	10.7701	52263	3820	6	9
U2OS1	129449	132990	215	21.1773	71881	62133	9	9
U2OS1	129449	145457	60	6.04345	71881	9908		9
HFF2	129467	146907	109	6.56231	5867	30799		9
U2OS1	129479	133534	24	1.69265	50359	97234	5	9
HFF2	129486	131500	15	1.71854	5865	5414	7
U2OS2	129486	131500	34	3.6576	32014	24452	7
U2OS1	129486	153333	37	2.1627	53445	78788	5
U2OS2	129497	134995	30	2.99548	114187	111566
U2OS1	129514	134147	141	10.3124	77570	7308	6
U2OS1	129519	131315	38	5.24255	70966	44727	10
U2OS1	129521	133182	109	5.59961	30123	11671	6
HFF2	129533	132481	31	1.36813	130033	66381	7
U2OS2	129541	132941	664	73.5335	6723	8020	8
U2OS2	129554	132056	54	4.60535	48192	6257	7	9
U2OS2	129558	132593	31	3.9322	105152	32465
U2OS1	129564	132101	41	3.51664	43848	7167	5
U2OS1	129570	131558	220	21.6133	66572	64457	5
U2OS1	129570	132638	42	4.44732	66572	20475	5
U2OS1	129572	145917	108	11.7487	33061	131065	5
U2OS2	129590	131500	146	11.4361	113804	79544	5	9
U2OS2	129621	129755	66	8.6371	109657	83591	6
U2OS1	129630	145830	27	3.59561	74769	350165	6
U2OS2	129631	147018	24	1.94383	108372	452443	5
U2OS2	129654	132931	145	10.5238	115328	111308	5
U2OS2	129659	132257	83	6.15552	103565	68281	7
U2OS2	129664	133124	732	44.6055	7209	927	7	11
U2OS1	129670	132422	76	8.01628	72998	41621	6
U2OS2	129670	132916	293	37.721	102534	102368	5
HeLa1	129674	151685	13	4.44146	7325	5208	9
HeLa2	129674	151685	1	0.214231	17734	13541	9
HFF1	129674	151685	28	9.64158	18061	13184	9
HFF2	129674	151685	5	1.42863	20846	15327	9
U2OS1	129674	151685	41	7.77389	50944	35331	9
U2OS2	129674	151685	10	1.39066	19896	15377	9
U2OS1	129675	133252	40	3.54107	56850	34132	5	11
U2OS1	129677	132774	129	7.09073	44038	25574	5
U2OS1	129685	145544	78	4.79215	75148	121756	5
U2OS2	129687	132141	443	29.5609	104193	45434		12
U2OS1	129702	131309	27	5.62668	49833	25001	5	9
U2OS1	129705	132944	125	12.5807	71289	79305	7
U2OS1	129710	132949	110	11.5381	72047	77939	7
U2OS2	129711	132910	521	31.545	7092	8863	6
U2OS1	129711	134106	54	7.16259	72457	787
U2OS1	129718	132122	119	7.2248	71866	17667	6
U2OS1	129719	133150	91	5.1618	71811	11614	5
U2OS1	129719	145210	1131	95.8009	48376	59292	5
U2OS2	129741	134316	47	5.2763	89641	30368	7
U2OS2	129746	134321	44	3.98873	86385	30417	6
HeLa1	129758	151769	16	5.10904	21412	26797	9
HeLa2	129758	151769	2	0.399563	20960	30014	9
HFF1	129758	151769	39	11.7245	6833	8202	9
HFF2	129758	151769	9	2.02031	108821	135626	9
U2OS1	129758	151769	42	7.43881	37909	51259	9
U2OS2	129758	151769	19	3.07738	2953	4055	9
HeLa2	129763	130914	447	33.8879	13565	2591	5
U2OS2	129764	133448	440	35.5722	5410	3871	5
U2OS1	129778	132039	32	2.73702	36977	3744	8	9
U2OS1	129788	132911	343	31.1905	27112	57539	5
U2OS1	129790	132863	27	2.40895	32724	64401	6
U2OS2	129795	132954	113	8.09443	73995	101296	5
U2OS2	129796	133502	55	5.04098	27963	44833	7	12
U2OS1	129809	132991	50	5.16653	22844	55527	5
U2OS2	129815	131238	100	11.9095	70939	49216	6
HeLa1	129849	132044	5	2.66454	4495	1021	9	9
HFF1	129849	132044	1	0.0857912	39552	6519	9	9
HFF2	129849	132044	50	3.66528	87698	12010	9	9
U2OS1	129849	132044	1	0.0649299	7363	870	9	9
U2OS2	129849	132044	2	0.217738	66428	9558	9	9
HFF1	129855	133509	26	3.05151	9434	14491	9	12
U2OS2	129855	133545	77	7.29726	65596	187062	8	11
HeLa1	129860	132055	5	1.81747	3853	1131	11
HFF1	129860	132055	3	0.829178	9718	2377	11
HFF2	129860	132055	45	2.94797	82067	13431	11
U2OS1	129860	132055	2	0.375337	22950	6095	11
U2OS2	129860	132055	5	0.738735	14823	3311	11
HeLa1	129887	129930	1	0.458692	2973	3479	5
HFF1	129887	129930	14	4.81663	9774	10793	5
HFF2	129887	129930	5	1.54625	11395	12260	5
U2OS1	129887	129930	23	3.46342	24805	28793	5
U2OS2	129887	129930	3	0.596313	14403	15148	5
U2OS1	129927	132179	78	10.8943	29097	26682	5	13
U2OS1	129941	132259	250	25.4425	51778	44410	7
U2OS2	129950	133375	17	1.32612	25267	25939
U2OS2	129972	132777	35	3.57487	16091	14216	7
U2OS1	129978	132729	126	14.3323	37631	23607	6
U2OS2	129993	132360	29	3.04331	56014	51067	6
HeLa1	129995	130103	376	70.6248	976	728	9	9
HeLa2	129995	130103	386	68.6613	742	596	9	9
HFF1	129995	130103	827	113.808	4323	3304	9	9
HFF2	129995	130103	1093	115.405	4853	3714	9	9
p0	129995	130103	6	1.37126	1874	1444	9	9
U2OS1	129995	130103	921	115.792	32518	13390	9	9
U2OS2	129995	130103	702	100.534	1894	1306	9	9
U2OS2	129996	132779	77	4.73887	55943	76701	5
HeLa1	130004	130112	279	55.0858	963	693	9	9
HeLa2	130004	130112	283	53.8799	737	564	9	9
HFF1	130004	130112	689	99.6086	4130	3090	9	9
HFF2	130004	130112	955	108.571	4669	3608	9	9
p0	130004	130112	6	1.37126	1752	1332	9	9
U2OS1	130004	130112	812	108.834	27795	13032	9	9
U2OS2	130004	130112	602	91.6521	1825	1163	9	9
HFF2	130017	132337	113	5.67073	65890	69785	7
HFF2	130054	132288	1	0.0630304	43234	58946	8
U2OS2	130054	132288	219	25.3812	41601	56305	8
U2OS2	130075	132420	117	12.7356	2740	4258	6
HeLa1	130079	150551	12	2.70104	673	347	16	10
HeLa2	130079	150551	20	5.52838	4869	2692	16	10
HFF1	130079	150551	20	3.2219	3384	1616	16	10
HFF2	130079	150551	33	3.66859	42194	26550	16	10
p0	130079	150551	1	0.228543	1315	545	16	10
U2OS1	130079	150551	28	3.28266	28482	15836	16	10
U2OS2	130079	150551	42	5.40341	2716	1728	16	10
U2OS2	130080	132425	66	7.60491	34022	55569	6
U2OS2	130150	132576	137	17.9336	34723	39714	6
HeLa1	130179	132938	6	1.72545	5707	31408
U2OS2	130179	132938	285	28.3528	39386	107047
HFF2	130185	132725	1	0.0630304	42613	52562	5
U2OS2	130185	132725	131	10.4905	38829	48069	5
HFF2	130204	132709	6	0.252122	40193	45488	6
U2OS2	130204	132709	461	25.6803	37398	39467	6
HeLa1	130246	131604	504	79.4591	5881	23310	7
HeLa2	130246	131604	15	6.19924	4713	8094	7
HFF2	130246	131604	1	0.341071	19693	38535	7
U2OS1	130332	132839	60	3.52403	4556	77246	6
HeLa1	130376	132187	31	5.38699	1227	20185	5	9
HeLa2	130376	132187	4363	555.614	491	9578	5	9
HFF2	130376	132187	4	0.252122	3292	58360	5	9
U2OS1	130543	146174	24	2.34926	13477	216282	7	10
HeLa2	130606	132865	212	20.5845	3426	17788	6	13
U2OS2	130614	132435	172	11.5625	26501	54911	7
HFF1	130627	143569	67	13.2469	11511	24442	5	10
HFF2	130627	143569	1	0.129229	9000	25117	5	10
U2OS2	130649	133138	49	5.40894	26961	7453		13
U2OS2	130663	133539	103	9.52894	31643	186521	6	9
HeLa1	130733	150720	7	0.780186	13417	13448	8	14
HeLa2	130733	150720	5	0.692682	17228	17502	8	14
HFF1	130733	150720	17	2.26611	16076	16194	8	14
HFF2	130733	150720	42	4.49007	49112	49477	8	14
U2OS1	130733	150720	28	3.88614	24637	24746	8	14
U2OS2	130733	150720	23	2.58336	1344	1405	8	14
U2OS1	130876	132986	50	4.37539	17709	65513	8
HFF2	130876	147102	3	0.189091	23959	253813	9
U2OS1	130876	147102	3991	384.327	14878	125729	9
U2OS2	130876	147102	3	0.147017	21950	623543	9
U2OS2	130906	133505	98	11.108	20716	129911	6	12
HFF2	131142	144959	112	4.88918	33510	190720	5
HeLa1	131172	149484	26	8.80882	4373	2753	11	9
HeLa2	131172	149484	12	4.41776	403	250	11	9
HFF1	131172	149484	31	5.08798	2248	1546	11	9
HFF2	131172	149484	36	2.88597	44679	26814	11	9
U2OS1	131172	149484	16	1.50874	9234	4651	11	9
U2OS2	131172	149484	70	7.31138	920	560	11	9
U2OS2	131175	145150	36	3.45328	12274	133704	6
U2OS2	131203	133517	21	1.54692	42121	148893	9	12
U2OS2	131238	132389	43	6.98946	3105	4027	7
HeLa1	131239	146858	9	0.971361	13427	106979	6
HeLa2	131239	146858	22	3.30145	8188	66424	6
HFF1	131239	146858	4805	436.99	4241	33729	6
HFF2	131239	146858	2133	117.067	2029	30487	6
U2OS1	131239	146858	9	0.738913	23220	141819	6
U2OS2	131239	146858	45	2.16881	49589	388254	6
HFF1	131258	146787	46	4.10081	21669	174449	7
HFF2	131258	146787	98	5.86192	67283	480525	7
p0	131258	146787	1	0.228543	1483	13414	7
U2OS1	131258	146787	6	0.793354	11601	105115	7
U2OS2	131258	146787	24	1.44618	1466	13831	7
HFF1	131374	144431	23	3.74765	32452	40240	5
HFF2	131374	144431	49	3.98049	93552	104478	5
HeLa2	131389	150080	1	0.17786	15786	16288	8	14
HFF2	131389	150080	1	0.341071	26850	29791	8	14
U2OS1	131389	150080	16	3.15826	24630	27240	8	14
U2OS2	131389	150080	4	0.826736	75530	73986	8	14
U2OS2	131390	132185	63	10.4533	4381	5769		11
HFF1	131421	147082	136	18.3901	6474	37412	7
HFF2	131421	147082	6	0.604246	21918	112985	7
HeLa2	131457	133365	166	22.289	11945	9454	6
U2OS1	131489	132817	135	11.0148	49393	44401
U2OS1	131591	133031	546	56.024	48745	48652	9
HeLa1	131592	149901	6	1.75262	12280	15144	6	14
HeLa2	131592	149901	9	2.45573	26332	27358	6	14
HFF1	131592	149901	5	1.40583	41824	39975	6	14
HFF2	131592	149901	14	1.46539	120574	116524	6	14
U2OS1	131592	149901	16	1.74604	66845	67275	6	14
U2OS2	131592	149901	17	1.38489	93872	91054	6	14
HeLa1	131632	131696	10	4.22627	5909	4650	9	14
HeLa2	131632	131696	1	0.17786	14588	7726	9	14
HFF1	131632	131696	40	13.495	15882	12322	9	14
HFF2	131632	131696	15	4.74483	14862	9648	9	14
U2OS1	131632	131696	74	13.5909	24406	11642	9	14
U2OS2	131632	131696	8	0.916978	81756	68134	9	14
HeLa1	131643	131707	17	6.97929	6081	4639	11	14
HeLa2	131643	131707	5	0.933143	13466	7196	11	14
HFF1	131643	131707	52	15.6849	23561	19452	11	14
HFF2	131643	131707	29	7.45016	14438	9030	11	14
U2OS1	131643	131707	139	25.6501	22057	11026	11	14
U2OS2	131643	131707	30	3.35089	81595	65714	11	14
U2OS1	131674	132274	45	3.13168	13009	21297	6	14
U2OS2	131674	132274	203	14.2599	70904	65137	6	14
HeLa2	131721	147151	8	1.33012	11256	42854	6
HFF2	131721	147151	41	4.11572	3654	24071	6
HFF1	131762	142876	39	7.30117	5114	8490	7
HFF2	131762	142876	37	5.07988	3035	8985	7
HeLa1	131768	149685	19	4.64789	4003	4106	8	14
HeLa2	131768	149685	18	3.41654	9445	9208	8	14
HFF1	131768	149685	54	9.08622	5145	5085	8	14
HFF2	131768	149685	113	10.9527	66476	65583	8	14
p0	131768	149685	2	0.457086	1833	1753	8	14
U2OS1	131768	149685	87	11.6377	11088	10811	8	14
U2OS2	131768	149685	68	7.82634	53264	52919	8	14
HeLa1	131779	149609	27	11.9505	3716	3466	8	12
HFF1	131779	149609	15	5.16067	7805	5788	8	12
HFF2	131779	149609	5	1.70536	18649	20809	8	12
U2OS1	131779	149609	24	4.08702	17247	17856	8	12
U2OS2	131779	149609	11	1.26147	11936	11871	8	12
HeLa1	131807	146956	2	0.629491	9202	85908	5
HFF1	131807	146956	185	28.8257	5058	36372	5
HFF2	131807	146956	874	86.5288	2904	32613	5
U2OS1	131807	146956	1	0.130447	23944	217404	5
HeLa1	131835	149665	25	10.7644	3431	3441	8	14
HeLa2	131835	149665	1	0.17786	9121	6980	8	14
HFF1	131835	149665	36	12.3856	6146	6413	8	14
HFF2	131835	149665	24	6.63286	6690	6070	8	14
U2OS1	131835	149665	37	6.27817	18592	14883	8	14
U2OS2	131835	149665	12	1.64524	12101	10270	8	14
HeLa1	131906	149340	7	1.85597	2825	3666	8	12
HeLa2	131906	149340	2	0.143302	14351	8173	8	12
HFF1	131906	149340	25	6.4816	2731	3401	8	12
HFF2	131906	149340	46	5.22284	43361	28621	8	12
U2OS1	131906	149340	24	2.9907	7793	11585	8	12
U2OS2	131906	149340	28	4.33871	1972	2457	8	12
HeLa2	131915	133147	19	1.76868	5368	3193	7
U2OS2	131957	133129	51	5.41419	22926	7256	5	9
HeLa1	131969	150281	22	8.1612	4834	9138	11	9
HeLa2	131969	150281	18	5.93002	260	452	11	9
HFF1	131969	150281	23	5.47797	1420	2242	11	9
HFF2	131969	150281	35	3.24306	24572	42582	11	9
U2OS1	131969	150281	15	1.32488	12871	21707	11	9
U2OS2	131969	150281	75	7.74156	511	917	11	9
HeLa1	132104	149538	24	6.54448	3478	2721	8	10
HeLa2	132104	149538	20	4.29699	302	410	8	10
HFF1	132104	149538	54	10.1109	3418	2586	8	10
HFF2	132104	149538	87	11.9346	1006	1242	8	10
U2OS1	132104	149538	46	6.43968	11472	7505	8	10
U2OS2	132104	149538	61	9.28893	698	878	8	10
HeLa1	132120	145027	3	0.917384	2751	5078	5	12
HFF1	132120	145027	133	12.7932	4277	22610	5	12
HFF2	132120	145027	312	19.2551	1403	18704	5	12
HeLa1	132128	132144	97	11.7272	836	1022		12
HeLa2	132128	132144	99	9.94545	4585	4839		12
HFF1	132128	132144	308	20.5922	6228	7236		12
HFF2	132128	132144	444	26.7977	45295	56837		12
p0	132128	132144	9	1.14271	1580	2023		12
U2OS1	132128	132144	332	14.7095	13288	13667		12
U2OS2	132128	132144	411	20.1065	1639	2071		12
HeLa1	132129	132169	6	0.66707	10718	16988	9	9
HeLa2	132129	132169	1	0.083832	12385	20719	9	9
HFF1	132129	132169	27	3.49411	13792	22048	9	9
HFF2	132129	132169	24	2.41924	45477	69519	9	9
U2OS1	132129	132169	18	2.36616	23334	35827	9	9
U2OS2	132129	132169	18	2.67888	37868	57953	9	9
HeLa1	132144	149310	5	0.976407	9119	9111	12	14
HeLa2	132144	149310	1	0.379843	4140	3947	12	14
HFF1	132144	149310	13	1.42396	17737	18140	12	14
HFF2	132144	149310	22	1.67496	56837	57302	12	14
U2OS1	132144	149310	6	0.905296	13847	13114	12	14
U2OS2	132144	149310	26	2.36532	48616	50332	12	14
HFF2	132167	146224	24	2.68949	69121	366654	5
U2OS2	132272	132560	42	3.51575	65595	41051	6
U2OS2	132357	133269	87	12.3053	2838	4176	5	12
HFF1	132518	133307	14	1.98387	21637	27604	6
HFF2	132518	133307	38	5.28902	6331	6190	6
U2OS1	132518	133307	70	7.48358	17894	25945	6
U2OS1	132556	132649	29	2.84418	32541	22525	6	10
U2OS2	132611	132927	22	2.37352	22755	113246	6
U2OS2	132684	146924	127	9.85504	2326	21930	5
HeLa1	132686	145629	215	33.6395	2112	23351		12
HeLa2	132686	145629	21	5.06863	2876	20039		12
HFF1	132686	145629	11	1.11612	13972	202227		12
HFF2	132686	145629	101	5.66941	2086	45422		12
U2OS1	132686	145629	13	0.587617	28495	292628		12
U2OS2	132686	145629	5	0.183975	29972	510279		12
HFF2	132992	145240	81	6.08331	106506	159887	6
U2OS2	132992	145240	4	0.322178	81805	103411	6
HFF2	133004	147060	40	3.96699	102586	426076	9
HeLa1	133101	147080	26	7.35927	1366	26098	7	9
HeLa2	133101	147080	3403	680.371	1378	25532	7	9
HFF1	133101	147080	47422	8018.71	2150	37954	7	9
HFF2	133101	147080	69707	7342.07	893	20087	7	9
U2OS1	133101	147080	21784	3165.09	4592	122065	7	9
U2OS2	133101	147080	5295	655.786	1181	23932	7	9
HeLa1	133103	148368	19	5.88914	1251	2736	11	14
HeLa2	133103	148368	14	4.6643	1070	1804	11	14
HFF1	133103	148368	19	3.96477	2078	3381	11	14
HFF2	133103	148368	31	5.85756	10335	20459	11	14
U2OS1	133103	148368	36	4.97873	4220	14268	11	14
U2OS2	133103	148368	21	3.66222	7802	14906	11	14
HeLa1	133104	133173	26	4.219	1163	3160	9	9
HeLa2	133104	133173	18	3.87173	1089	3872	9	9
HFF1	133104	133173	47	6.99089	926	2661	9	9
HFF2	133104	133173	68	6.41515	785	2633	9	9
p0	133104	133173	1	0.228543	349	1484	9	9
U2OS1	133104	133173	68	8.05133	3552	10625	9	9
U2OS2	133104	133173	60	10.8856	1048	2780	9	9
HeLa1	133106	147085	6	0.196079	2373	193129	7
HeLa2	133106	147085	33	1.34171	589	60562	7
HFF1	133106	147085	1530	49.0069	1879	37555	7
HFF2	133106	147085	5548	249.583	834	30329	7
U2OS1	133106	147085	368	6.40026	3086	123697	7
U2OS2	133106	147085	93	0.705785	6786	379494	7
HeLa2	133108	147079	2	0.714708	638	17894	7
HFF1	133108	147079	49	10.0015	1846	37913	7
HFF2	133108	147079	70	7.61289	8656	432681	7
U2OS1	133108	147079	15	1.88612	3022	119460	7
U2OS2	133108	147079	13	1.41393	6734	392653	7
HeLa1	133119	148263	14	6.42169	2040	4364	9
HFF1	133119	148263	22	7.56899	3091	8598	9
HFF2	133119	148263	2	0.389485	7925	31330	9
HeLa1	133166	148264	6	1.49204	5430	6201	6	14
HeLa2	133166	148264	1	0.221703	4030	4703	6	14
HFF1	133166	148264	9	2.07441	11584	12864	6	14
HFF2	133166	148264	5	0.523745	12583	14474	6	14
U2OS1	133166	148264	31	3.34621	19700	21903	6	14
U2OS2	133166	148264	21	3.77076	9641	10579	6	14
HFF2	133215	147104	395	40.9852	2902	28473	5	11
HeLa1	133221	148195	13	4.7568	5184	5588	11	14
HeLa2	133221	148195	2	0.594074	6072	7904	11	14
HFF1	133221	148195	9	1.66971	11718	15460	11	14
HFF2	133221	148195	8	1.51952	43851	56784	11	14
p0	133221	148195	1	0.228543	2272	2345	11	14
U2OS1	133221	148195	40	4.1875	30120	35169	11	14
U2OS2	133221	148195	14	1.90697	40584	51659	11	14
HeLa1	133246	148220	9	3.76757	5393	5209	11	14
HeLa2	133246	148220	9	3.49725	914	752	11	14
HFF1	133246	148220	17	3.58815	22564	19933	11	14
HFF2	133246	148220	14	2.64417	50761	47519	11	14
p0	133246	148220	1	0.228543	2481	2023	11	14
U2OS1	133246	148220	63	7.08925	14436	13845	11	14
U2OS2	133246	148220	14	1.57685	47115	43247	11	14
HeLa1	133343	133530	15	4.82581	14073	25888	7	10
HeLa2	133343	133530	10	1.78184	9757	19343	7	10
HFF1	133343	133530	40	10.4936	30053	63933	7	10
HFF2	133343	133530	33	4.80996	5493	12751	7	10
U2OS1	133343	133530	66	9.55083	50804	100031	7	10
U2OS2	133343	133530	32	3.78274	67842	155109	7	10
U2OS1	133343	145069	15	1.4683	14065	75435	6
HeLa1	133356	133543	11	3.39044	14256	29640	13	9
HeLa2	133356	133543	5	1.09764	9737	23380	13	9
HFF1	133356	133543	23	7.15592	30752	72284	13	9
HFF2	133356	133543	20	4.34237	5087	17390	13	9
U2OS1	133356	133543	68	10.5335	52353	109998	13	9
U2OS2	133356	133543	21	2.06597	68254	185529	13	9
HeLa1	133363	148011	31	14.2194	6603	5553	10	10
HeLa2	133363	148011	3	1.52197	1080	1124	10	10
HFF1	133363	148011	26	8.76542	19649	18505	10	10
HFF2	133363	148011	7	2.2284	11791	9940	10	10
U2OS1	133363	148011	31	4.86186	32047	28374	10	10
U2OS2	133363	148011	6	0.822621	19990	18971	10	10
HeLa1	133430	147783	45	9.44061	3482	5953	9
HeLa2	133430	147783	57	11.6135	1107	1681	9
HFF1	133430	147783	66	7.68604	8726	12579	9
HFF2	133430	147783	127	14.3845	4169	8287	9
U2OS1	133430	147783	85	9.67736	8650	28463	9
U2OS2	133430	147783	96	12.9286	2299	5128	9
HeLa1	133431	148079	42	18.1831	5238	6674	10	14
HeLa2	133431	148079	3	1.02777	1110	995	10	14
HFF1	133431	148079	25	8.60112	16302	15927	10	14
HFF2	133431	148079	15	4.6918	10100	11477	10	14
U2OS1	133431	148079	45	7.29109	28099	30932	10	14
U2OS2	133431	148079	11	2.02645	13244	13974	10	14
HeLa1	133433	148259	1	0.458692	5190	4309	9	9
HFF1	133433	148259	2	0.68809	16174	8664	9	9
HFF2	133433	148259	4	0.830902	3987	2896	9	9
U2OS1	133433	148259	22	1.59309	47717	27896	9	9
HeLa1	133442	147915	13	5.46231	5388	13553	16	10
HeLa2	133442	147915	6	2.00364	1108	2783	16	10
HFF1	133442	147915	11	2.4491	5727	19177	16	10
HFF2	133442	147915	32	3.63531	3992	10801	16	10
U2OS1	133442	147915	33	3.0037	37641	96903	16	10
U2OS2	133442	147915	48	6.97555	3947	10290	16	10
HeLa1	133447	147966	18	7.72139	5607	8578	10	14
HeLa2	133447	147966	1	0.652396	3829	5125	10	14
HFF1	133447	147966	6	2.06427	17428	28129	10	14
HFF2	133447	147966	2	0.682142	17551	23826	10	14
U2OS1	133447	147966	9	1.71816	26548	32992	10	14
U2OS2	133447	147966	6	1.19263	17898	25274	10	14
HeLa1	133452	133548	13	1.56974	11541	29439	7	14
HeLa2	133452	133548	4	1.47246	3607	12622	7	14
HFF1	133452	133548	21	2.57748	5787	24812	7	14
HFF2	133452	133548	10	0.889204	60554	167918	7	14
p0	133452	133548	1	0.228543	2595	9924	7	14
U2OS1	133452	133548	32	4.35452	24950	81921	7	14
U2OS2	133452	133548	12	1.96215	12587	34247	7	14
HeLa1	133476	133523	34	8.08829	2510	3688	10	12
HeLa2	133476	133523	30	6.55752	2065	2663	10	12
HFF1	133476	133523	60	9.93208	17540	21267	10	12
HFF2	133476	133523	77	10.7934	8283	12453	10	12
p0	133476	133523	1	0.228543	4927	7493	10	12
U2OS1	133476	133523	91	10.5734	7111	24425	10	12
U2OS2	133476	133523	65	8.71056	4832	7432	10	12
HeLa1	133476	147995	22	9.73057	8358	5623	10	14
HeLa2	133476	147995	2	0.623879	10515	7535	10	14
HFF1	133476	147995	14	4.28303	27045	17193	10	14
HFF2	133476	147995	10	2.86269	12063	8587	10	14
U2OS1	133476	147995	14	2.11388	31304	24871	10	14
U2OS2	133476	147995	14	2.31193	25075	17443	10	14
HeLa1	133521	147994	32	12.4605	3688	1321	16	13
HeLa2	133521	147994	23	8.71854	2664	1118	16	13
HFF1	133521	147994	27	5.7585	21311	9503	16	13
HFF2	133521	147994	67	9.68388	12492	4132	16	13
U2OS1	133521	147994	118	14.9023	24143	5386	16	13
U2OS2	133521	147994	107	14.1183	7432	2339	16	13
HeLa1	133601	147841	6	1.73163	15687	16838	14	14
HeLa2	133601	147841	5	1.08442	25478	27134	14	14
HFF1	133601	147841	11	2.78233	29066	31844	14	14
HFF2	133601	147841	23	2.41351	179295	193256	14	14
U2OS1	133601	147841	18	1.88126	63991	71565	14	14
U2OS2	133601	147841	12	1.74729	198813	211656	14	14
HeLa1	133645	133733	5	0.94476	10766	7120	9
HeLa2	133645	133733	3	1.52649	7261	5573	9
HFF1	133645	133733	7	1.12742	18244	21691	9
HFF2	133645	133733	18	1.16134	97034	94330	9
U2OS1	133645	133733	31	3.35475	60232	65337	9
U2OS2	133645	133733	12	1.28363	103757	96558	9
U2OS1	133657	148746	18	1.85972	68996	25064	7	9
HeLa1	133662	148015	2	0.3839	4275	3448	9	10
HeLa2	133662	148015	6	1.82725	6125	4051	9	10
HFF1	133662	148015	5	0.749752	12688	5856	9	10
HFF2	133662	148015	23	2.2272	93205	66103	9	10
U2OS1	133662	148015	16	1.42365	29488	8064	9	10
U2OS2	133662	148015	18	2.48931	6342	4065	9	10
HeLa1	133897	147449	37	9.49527	344	131	10	11
HeLa2	133897	147449	38	8.1937	1964	1276	10	11
HFF1	133897	147449	47	9.4924	1754	358	10	11
HFF2	133897	147449	108	13.7931	1656	674	10	11
U2OS1	133897	147449	86	10.6376	9485	6451	10	11
U2OS2	133897	147449	107	11.5128	626	259	10	11
HeLa1	133982	134094	18	5.41357	3260	55	5
HeLa2	133982	134094	7	1.32818	8864	71	5
HFF1	133982	134094	13	1.765	3838	68	5
HFF2	133982	134094	38	5.1614	2453	19	5
U2OS1	133982	134094	55	6.26093	5551	131	5
U2OS2	133982	134094	34	5.02556	10832	177	5
HeLa1	133993	147545	84	26.6236	250	303	10
HeLa2	133993	147545	86	18.821	167	196	10
HFF1	133993	147545	77	16.0195	644	1493	10
HFF2	133993	147545	201	24.9186	1446	1594	10
U2OS1	133993	147545	192	21	12923	9717	10
U2OS2	133993	147545	218	23.7253	526	615	10
HeLa1	133997	134109	27	6.66282	741	298	15
HeLa2	133997	134109	14	1.93406	433	179	15
HFF1	133997	134109	43	5.33184	1700	480	15
HFF2	133997	134109	76	6.65523	1010	261	15
U2OS1	133997	134109	81	9.55198	9057	1866	15
U2OS2	133997	134109	58	10.0869	1222	345	15
HFF2	134195	152142	131	9.57721	23338	119444	7
HeLa1	134235	145607	268	36.737	2601	19718	5	12
HeLa2	134235	145607	14	5.32839	2960	17196	5	12
U2OS1	134235	145607	55	3.83922	27875	87884	5	12
U2OS2	134235	145607	3	0.0490058	65421	1026490	5	12
HFF1	134408	144953	19	3.35084	16271	62863	6	12
HFF2	134408	144953	1	0.0283068	79537	177318	6	12
U2OS1	134408	144953	24	1.85011	29977	26991	6	12
U2OS2	134408	144953	1	0.403511	10321	10934	6	12
HFF1	134414	144959	29	4.2496	16916	64777	6	12
HFF2	134414	144959	5	0.250955	23991	74153	6	12
U2OS1	134414	144959	26	2.3236	31455	30120	6	12
HeLa2	134422	144609	1	0.221703	5209	2100	5	12
HFF1	134422	144609	6661	668.458	8316	4679	5	12
HFF2	134422	144609	7294	465.44	6620	3159	5	12
U2OS1	134422	144609	12	0.772823	21594	1116	5	12
U2OS2	134422	144609	4	0.15025	51923	3653	5	12
HeLa1	134424	144971	436	117.168	3324	2847	6	12
HeLa2	134424	144971	236	84.4272	3145	2985	6	12
HFF1	134424	144971	11281	1715.84	8182	18372	6	12
HFF2	134424	144971	5131	488.846	6570	16626	6	12
U2OS1	134424	144971	61994	6916.5	21106	40840	6	12
U2OS2	134424	144971	6986	801.837	6050	5142	6	12
HFF2	134449	135096	3	0.189091	43287	60104	6
U2OS2	134449	135096	187	16.3785	61537	95093	6
HFF2	134567	135296	1	0.103005	27696	24078	6
U2OS2	134567	135296	2174	135.383	5433	5449	6
U2OS1	134652	135089	178	21.3113	32769	60035
U2OS1	134879	135111	105	6.63705	59343	59279	6
HFF2	134978	144962	157	15.1716	9789	16569	6
U2OS1	134978	144962	786	96.1832	47392	33721	6
U2OS2	135010	135240	224	27.4667	8413	5800	5
HFF2	135178	144961	7	0.436502	70534	194726	5
U2OS2	135178	144961	978	71.3743	6545	4496	5
U2OS1	135181	135402	59	5.06517	47839	50089	6
HFF1	135187	142583	88	16.6079	7895	11994	5
U2OS2	135197	135481	47	3.86812	48220	53384	5
HeLa2	135440	141316	4	1.42942	5402	5087	5
HFF1	135440	141316	6	1.14371	7442	7443	5
HFF2	135440	141316	22	1.56279	76381	68770	5
HFF1	135619	143189	30	4.85508	18971	33759	6
U2OS2	135705	144942	130	6.82387	11368	12004	5	9
HeLa1	135851	144419	3	0.284279	3899	3608	5
HFF1	135851	144419	103	7.07326	21806	41754	5
HFF2	135851	144419	6	0.548497	6657	12707	5
HeLa1	135927	144823	36	10.4517	2827	1278
HeLa2	135927	144823	20	3.81402	3000	1135
HFF2	136207	144376	235	23.2447	5267	14853
HFF1	136416	143062	105	12.0176	7492	8570	8	10
HFF2	136416	143062	18	0.873629	46210	79731	8	10
U2OS2	136617	144972	29	2.37744	54962	54470	6
HFF1	136637	145127	677	93.4614	8133	28672	5
U2OS2	136637	145127	332	38.9639	41919	145215	5
HFF1	136680	143128	55	7.03912	9260	36543	5
HeLa1	136980	143184	3	0.577316	3523	6435	5
HFF2	136980	143184	41	4.08735	39780	91435	5
HFF1	137244	144728	6	1.00388	30433	40264	7
HFF2	137244	144728	656	36.4358	7729	9694	7
HFF2	137275	144771	506	25.266	8862	11390	6
U2OS2	137352	144975	231	13.947	2038	5212	5
HeLa1	137528	143047	19	1.88139	1788	1460	5
HeLa2	137528	143047	6	1.95719	1870	1346	5
HFF1	137528	143047	700	69.9197	12880	9111	5
HFF2	137528	143047	511	26.5747	12080	7495	5
HeLa1	137555	143546	2	0.284667	17654	4139	6
HeLa2	137555	143546	7	1.57368	14500	3953	6
HFF1	137555	143546	201	29.5487	13087	9154	6
HFF2	137555	143546	291	30.4909	11797	6827	6
U2OS1	137555	143546	1	0.0866758	40254	9431	6
HFF1	138010	144662	284	42.9091	8093	6673	6
HFF2	138010	144662	6	0.403541	79905	63707	6
HeLa2	138151	145039	3	0.327676	26140	18620	5
HFF2	138151	145039	108	13.4949	81843	235635	5
U2OS1	138151	145039	180	18.8414	32919	52569	5
U2OS2	138151	145039	8	0.535971	20446	102753	5
HeLa1	138159	144280	2	0.166919	12630	9769	5
HFF1	138159	144280	106	11.2609	8968	17433	5
HFF2	138159	144280	327	18.9499	9278	13620	5
HeLa1	138346	144048	1	0.363673	5193	977	6
HFF1	138346	144048	115	18.772	9081	3079	6
HFF2	138346	144048	118	12.7668	9293	1755	6
U2OS1	138346	144048	12	1.48942	15869	3578	6
U2OS2	138346	144048	8	0.694	19035	3081	6
HFF2	138749	143472	5184	204.863	1753	450	7
HFF1	139067	144515	17	1.48971	23704	14177		9
HeLa1	139379	145542	137	27.4702	6681	38841	11
HeLa2	139379	145542	146	17.4317	1291	10109	11
HFF1	139379	145542	370	60.9937	16932	82101	11
HFF2	139379	145542	522	46.1429	5135	21772	11
U2OS1	139379	145542	266	29.3427	3928	50392	11
U2OS2	139379	145542	2075	239.559	1400	13202	11
U2OS1	139705	145617	227	13.6825	17719	257243	7	12
HeLa1	139740	144658	3	1.14717	3025	642	5
HFF2	139740	144658	94	7.86243	90610	62083	5
HeLa1	139899	144854	10	1.9195	20316	9578
HeLa2	139899	144854	42	5.25274	15302	5742
HFF2	140036	145036	71	2.36894	77023	235779
HeLa1	140274	144335	3	0.476617	17092	9044	5
HeLa2	140274	144335	6	0.454269	25340	18646	5
HFF2	140274	144335	41	3.99442	106207	130079	5
U2OS2	140274	144335	2	0.183879	27271	17413	5
HeLa1	141332	144987	138	26.4083	2407	4010	5
HeLa2	141332	144987	80	6.77198	19882	18799	5
p0	141332	144987	4	0.457086	7799	6804	5
HeLa1	141385	145204	25	5.55583	4157	27750	5
HeLa2	141385	145204	31	3.38599	21749	17370	5
HFF2	141580	144673	119	9.67014	13186	5072	6	11
HeLa1	141610	144266	19	3.49934	16880	10075	7
HeLa2	141610	144266	30	3.26133	14636	9312	7
HFF2	141610	144266	5	0.210981	45704	52671	7
HeLa1	142006	142049	18	3.07991	1584	900	13
HeLa2	142006	142049	13	2.9697	621	588	13
HFF1	142006	142049	25	3.89295	2947	3080	13
HFF2	142006	142049	50	5.48517	1143	830	13
U2OS1	142006	142049	23	1.76391	2141	1241	13
U2OS2	142006	142049	15	3.19562	315	308	13
HFF1	142669	144526	50	6.11078	24475	13022
HFF2	142669	144526	6	0.696637	34233	13442
HFF1	144054	144189	116	20.1369	2879	14984	5
HFF2	144054	144189	56	5.35854	1585	11372	5
U2OS1	145159	147065	106	3.7238	770420	941507	6
HeLa1	145301	145437	147	32.0504	3824	13	5
HeLa2	145301	145437	133	21.492	798	10	5
HFF1	145301	145437	404	54.8299	4727	35	5
HFF2	145301	145437	528	53.7254	8427	42	5
p0	145301	145437	3	0.685629	1992	15	5
U2OS1	145301	145437	1055	104.578	28466	122	5
U2OS2	145301	145437	470	58.9268	2742	21	5
HeLa1	145311	145451	4	1.43677	745	66	12
HeLa2	145311	145451	2	0.293354	3604	1261	12
HFF1	145311	145451	7	0.780311	16990	3329	12
HFF2	145311	145451	15	0.999329	45355	7333	12
U2OS1	145311	145451	32	2.99395	17386	4009	12
U2OS2	145311	145451	21	2.02173	30207	7266	12
HeLa1	145319	145455	214	41.3212	648	151
HeLa2	145319	145455	186	29.8381	2383	771
HFF1	145319	145455	583	77.2705	3186	1033
HFF2	145319	145455	703	72.6252	6745	1037
p0	145319	145455	4	0.914171	1349	406
U2OS1	145319	145455	1383	132.576	18858	2852
U2OS2	145319	145455	620	83.7241	1784	550
U2OS1	145810	146670	114	5.65778	147461	114098	6
U2OS2	145838	146206	38	3.35797	626420	346358	5
U2OS1	145840	145871	161	17.5579	150955	138752	10
U2OS1	145862	145956	234	9.59898	327518	228579
U2OS1	145927	146111	58	2.08016	414421	311900
U2OS2	146251	147039	138	8.69737	20021	23765	5
U2OS1	146254	146576	28	2.17206	186542	212732	5
HeLa1	146401	146555	11	2.29815	27507	95657	6
HeLa2	146401	146555	8	1.49041	15665	58522	6
HFF1	146401	146555	19	3.00835	5510	22683	6
HFF2	146401	146555	21	1.73232	111705	363642	6
U2OS1	146401	146555	29	4.28653	58525	173118	6
U2OS2	146401	146555	33	5.63531	61202	239136	6
HeLa1	146406	146443	13	2.63821	26716	23739	9
HeLa2	146406	146443	21	3.55431	13371	11523	9
HFF1	146406	146443	44	7.304	5337	5600	9
HFF2	146406	146443	50	4.79008	5081	3381	9
U2OS1	146406	146443	101	9.32914	72523	65728	9
U2OS2	146406	146443	65	8.41778	3085	2234	9
HeLa1	146417	146571	9	2.24965	6419	29237	16
HeLa2	146417	146571	4	0.631339	8202	32238	16
HFF1	146417	146571	13	1.54557	27982	142818	16
HFF2	146417	146571	28	1.66464	14005	80768	16
U2OS1	146417	146571	31	3.4731	44703	185094	16
U2OS2	146417	146571	14	2.51711	49448	256616	16
HeLa1	146429	146466	35	7.96978	21125	33937	19
HeLa2	146429	146466	27	3.99963	10565	19193	19
HFF1	146429	146466	66	9.7794	9270	14488	19
HFF2	146429	146466	108	9.90519	3306	9143	19
U2OS1	146429	146466	174	17.9597	11187	26578	19
U2OS2	146429	146466	103	15.5702	1948	3517	19
U2OS2	146713	147080	115	10.7828	447434	392302	5
U2OS1	146760	147081	30	2.36921	271193	235465	6
U2OS2	146919	147060	41	4.42525	233022	250232	6
HeLa1	147896	148083	8	2.31551	27810	13606	13
HeLa2	147896	148083	5	0.732251	22627	9604	13
HFF1	147896	148083	20	5.54309	67965	29893	13
HFF2	147896	148083	19	2.74217	17254	4688	13
U2OS1	147896	148083	42	5.96787	102523	53045	13
U2OS2	147896	148083	12	0.976365	177503	65755	13
U2OS2	147913	150789	48	4.6016	184775	30658	6	9
U2OS2	147947	150546	28	3.25044	19036	7843	6	12
U2OS2	148001	151685	68	9.97208	62686	78645	6
HeLa2	148087	149995	37	4.48305	9682	12059	6
HeLa2	148089	152447	48	9.58485	9991	3707	7
U2OS2	148118	153358	53	5.10774	62523	94428	5
U2OS1	148128	152143	21	2.33536	36902	34048	7
U2OS1	148148	153307	76	5.71921	26327	61341	6
U2OS1	148157	153068	1367	137.969	23027	16010	6	12
U2OS1	148163	152453	129	15.1387	22029	8623		12
U2OS2	148168	152525	138	12.9956	56614	14862	6	12
HeLa1	148192	153095	41	8.30208	5396	3001		11
U2OS2	148192	153095	106	10.2597	50818	9753		11
U2OS2	148193	152648	25	1.91899	89741	54250	5	11
U2OS1	148214	152531	26	1.8968	31033	14294	6	11
U2OS2	148230	152364	49	5.74458	40084	43145
HeLa2	148307	152530	2	0.379843	1685	2576	5
U2OS2	148307	152530	523	45.5798	1395	2706	5
U2OS2	148322	151782	201	25.1688	1082	7245	6
U2OS1	148421	149861	174	15.93	48165	65411	9
U2OS2	148424	152307	91	8.44625	64098	46830	6
U2OS1	148460	150570	34	2.84974	62228	16780	8
U2OS1	148462	152003	52	4.49189	65581	71731	9	9
U2OS1	148462	152526	72	6.31141	65581	11795	6
U2OS2	148494	151653	31	3.96939	101165	71934	5
U2OS1	148498	151737	68	6.39325	76342	72470	7
U2OS2	148511	151911	216	23.5151	8375	6476	8
U2OS2	148514	151273	82	9.16555	86748	31340
U2OS2	148517	151794	31	3.27201	33937	37381	5
U2OS1	148520	152485	64	7.00312	84948	13946	6
U2OS2	148525	152406	30	2.12879	113119	36572	5
U2OS1	148526	152424	196	21.5762	84846	21219	5
U2OS1	148530	153417	96	9.21534	79160	50758
U2OS2	148536	151782	87	12.0172	96355	103622	5
U2OS2	148540	151739	140	14.7215	9010	7035	6
U2OS1	148541	151664	91	8.51206	72851	54864	5
HeLa2	148583	150842	35	4.46544	30598	5306	6	10
HFF2	148619	152403	2	0.126061	100546	33320	5	9
U2OS2	148619	152403	352	32.1918	8141	2587	5	9
U2OS1	148633	149961	51	5.09456	44211	49288	5
U2OS2	148673	153362	97	6.47728	26164	46537
U2OS2	148683	152141	121	13.7452	76609	99290
U2OS2	148727	151267	38	3.29513	46798	39245	5
U2OS1	148733	152535	49	3.80496	34535	22966	6
U2OS2	148733	153329	121	6.93474	40868	77865
HFF2	148742	151247	1	0.0630304	45024	39954	6
U2OS2	148742	151247	101	8.65661	38870	37493	6
HeLa1	148758	152494	2	0.196079	15497	8027	6	9
U2OS1	148758	152494	725	57.5846	29313	13566	6	9
U2OS1	148760	152536	143	14.4272	28564	12040	5
U2OS1	148806	152090	58	5.7953	13549	32255	5
U2OS2	148892	149180	22	1.75312	42347	71256	6
U2OS2	148964	152157	26	3.82278	10317	22388	6
U2OS2	149014	150835	38	3.46804	56891	26366	7
U2OS2	149022	151367	41	3.75341	4128	2701	5
U2OS2	149022	152277	63	6.03376	56678	49705	5
U2OS1	149029	152425	32	3.62307	30605	13921	8
U2OS1	149030	151782	31	3.13157	42782	72350	6
U2OS2	149055	152296	33	4.15876	14737	11736	5
U2OS1	149071	152189	60	5.62724	43525	54897
U2OS2	149084	152284	83	9.23975	12693	12420	5
HFF2	149114	151434	26	2.09665	72100	66953	7
U2OS1	149163	152107	45	4.17208	38313	55853	6
U2OS2	149164	151398	59	5.53178	61136	41656	8
U2OS1	149177	149777	12	1.72095	44476	48882	6	14
U2OS2	149177	149777	50	6.67975	71393	73066	6	14
U2OS1	149193	151511	58	5.77206	48122	53178	7
U2OS2	149193	151791	30	3.26176	22548	30414	7
HeLa1	149265	151076	13	2.21362	20371	1239	5	9
HeLa2	149265	151076	1344	170.119	10378	488	5	9
HFF2	149265	151076	1	0.0630304	59607	3435	5	9
HeLa1	149306	149322	23	6.10867	1081	881	6	12
HeLa2	149306	149322	22	3.35102	7547	5985	6	12
HFF1	149306	149322	80	10.6133	7568	6567	6	12
HFF2	149306	149322	109	12.8054	60711	49372	6	12
p0	149306	149322	3	0.685629	2208	1697	6	12
U2OS1	149306	149322	86	7.64662	31512	25619	6	12
U2OS2	149306	149322	106	10.4519	2264	1797	6	12
U2OS2	149310	151764	82	7.22407	50332	105538		12
U2OS1	149328	151732	36	3.80947	9259	44317	6
U2OS2	149345	152068	45	4.11317	21512	105747	8
U2OS1	149361	152296	96	9.61275	11162	29320	9
HFF1	149386	151581	1	0.0857912	8764	37558	11	9
HFF2	149386	151581	26	1.22521	15696	82751	11	9
U2OS2	149386	151581	1	0.131775	7505	31634	11	9
HeLa1	149734	149798	3	1.01542	4794	5801	11	12
HFF1	149734	149798	23	6.19281	11608	16172	11	12
HFF2	149734	149798	8	2.6225	9397	14302	11	12
U2OS1	149734	149798	42	7.54331	11628	18783	11	12
U2OS2	149734	149798	5	0.562932	67533	81148	11	12
HeLa1	149846	151204	84	16.7008	23360	5845	7	9
HeLa2	149846	151204	1	0.652396	8144	4907	7	9
U2OS1	149894	151882	70	6.61982	62678	65941	5
U2OS2	149950	151860	49	5.67972	79781	114845	5	9
U2OS1	149979	152564	26	2.79588	59940	13327	5
U2OS1	149982	153077	44	5.17063	35192	16889	5
HeLa2	150536	151687	127	16.7158	2881	19344	5
HFF2	150793	153281	35	3.54429	38232	37402		9
HeLa1	151322	151430	17	2.49977	3812	4949	9
HeLa2	151322	151430	15	2.9471	4865	7058	9
HFF1	151322	151430	35	5.24224	4995	5765	9
HFF2	151322	151430	58	6.40486	4325	4074	9
p0	151322	151430	1	0.228543	1426	1754	9
U2OS1	151322	151430	46	5.29189	25313	39427	9
U2OS2	151322	151430	41	4.91062	1404	1677	9
HeLa1	151331	151439	208	34.2087	701	854	9
HeLa2	151331	151439	200	37.4964	658	785	9
HFF1	151331	151439	405	55.747	2998	4220	9
HFF2	151331	151439	564	58.055	4176	4233	9
p0	151331	151439	3	0.685629	1376	1838	9
U2OS1	151331	151439	491	60.0401	15252	25237	9
U2OS2	151331	151439	355	51.3639	1356	1711	9
U2OS2	151961	152569	111	14.146	8150	4115	5	9
HeLa1	153157	153271	6	1.23209	274	2317	13
HeLa2	153157	153271	7	1.22856	55	1442	13
HFF1	153157	153271	39	6.81436	356	5742	13
HFF2	153157	153271	33	3.38719	91	1982	13
U2OS1	153157	153271	25	2.85054	472	4857	13
U2OS2	153157	153271	22	3.83527	181	2467	13
HeLa1	153253	153271	8	2.77301	195	2118	20
HeLa2	153253	153271	10	3.38248	313	2158	20
HFF1	153253	153271	52	8.35264	560	3415	20
HFF2	153253	153271	96	11.9782	245	1982	20
U2OS1	153253	153271	36	2.62215	752	4857	20
U2OS2	153253	153271	57	6.44417	350	2467	20
